# Supplementary material for: Transcriptome and Metabolome Analyses Reflect the Molecular Mechanism of Drought Tolerance in Sweet Potato
Source: Plants (Basel). 2024 Jan 24;13(3):351. doi: 10.3390/plants13030351 (PMC10857618; doi:10.3390/plants13030351)
Supplement: Supplementary file 1 [file plants-13-00351-s001.zip › Supplementary Tables.xlsx]

## Sheet: Table S1
Table S1：Throughput and quality summary of RNA-sequences.
sample	raw_data_reads	raw_data_bases	raw_data_q20_bases	raw_data_q30_bases	raw_data_q20_rate	raw_data_q30_rate	clean_data_reads	clean_data_bases	clean_data_q20_bases	clean_data_q30_bases	clean_data_q20_rate	clean_data_q30_rate	Total Mapping Ratio	Uniquely Mapping Ratio
J432_CK_1	43605796	6.54G	6266633426	5912076890	0.958073	0.903867	41944742	6.27G	6071944982	5744497982	0.968284	0.916067	0.8149	0.7632
J432_CK_2	47636672	7.15G	6827461382	6431661203	0.955491	0.900099	45531496	6.80G	6576884310	6215499381	0.967211	0.914065	0.8146	0.7135
J432_CK_3	47181382	7.08G	6802958967	6435757599	0.961249	0.909364	45604756	6.82G	6617177877	6275790811	0.970227	0.920172	0.8222	0.7586
J432_D1_1	40063318	6.01G	5765095336	5455544518	0.959331	0.90782	38446116	5.75G	5576117603	5292055810	0.970558	0.921116	0.8189	0.7323
J432_D1_2	41434936	6.22G	5962599788	5623313046	0.959351	0.904762	40120846	6.00G	5808515306	5490961595	0.968097	0.91517	0.8074	0.7589
J432_D1_3	41025430	6.15G	5921559336	5614952619	0.962258	0.912434	39509238	5.90G	5740106737	5457538449	0.97229	0.924427	0.8205	0.7533
J432_D2_1	38408066	5.76G	5518116027	5196277272	0.957805	0.901942	37128794	5.55G	5367217986	5066508356	0.966932	0.912758	0.8081	0.7561
J432_D2_2	46634062	7.00G	6725674823	6357080022	0.961482	0.908789	45229298	6.76G	6552263895	6207409345	0.969657	0.918623	0.8173	0.7749
J432_D2_3	46626314	6.99G	6721175084	6343596674	0.960999	0.907012	45340824	6.78G	6563649783	6208289150	0.968493	0.916059	0.8158	0.7815
J432_D3_1	48293860	7.24G	6956846683	6563692063	0.960349	0.906077	46863046	7.01G	6786371174	6417153747	0.968365	0.91568	0.8065	0.7798
J432_D3_2	47732878	7.16G	6884494377	6496847691	0.961531	0.90739	46556220	6.96G	6744418612	6376945907	0.96838	0.915617	0.8	0.7713
J432_D3_3	45966816	6.90G	6642108027	6282299512	0.963319	0.911135	44838108	6.71G	6506394097	6165579362	0.970092	0.919277	0.8198	0.71
Z23_CK_1	42194706	6.33G	6058183480	5713443458	0.957179	0.902711	40423792	6.04G	5844851439	5529092528	0.968417	0.9161	0.825	0.7432
Z23_CK_2	42330640	6.35G	6065512710	5722618978	0.95526	0.901257	40174812	6.00G	5811835554	5502889957	0.968759	0.917261	0.8069	0.7385
Z23_CK_3	43681272	6.55G	6283102775	5945874960	0.958932	0.907464	41741440	6.23G	6042813662	5737031370	0.97053	0.921418	0.82	0.738
Z23_D1_1	48968510	7.35G	7064660295	6663522140	0.961796	0.907185	48087610	7.18G	6946051453	6562766842	0.967071	0.913708	0.8307	0.6904
Z23_D1_2	41912180	6.29G	6031877567	5700464366	0.959447	0.906732	40323146	6.03G	5842465818	5536848404	0.969629	0.918908	0.826	0.7604
Z23_D1_3	45119606	6.77G	6471673094	6108941350	0.956225	0.902629	42943892	6.42G	6218063460	5889562330	0.969137	0.917938	0.8253	0.7413
Z23_D2_1	49201438	7.38G	7091951313	6698264493	0.960941	0.907597	47715492	7.13G	6908175366	6539419303	0.969066	0.917338	0.8237	0.7703
Z23_D2_2	42351238	6.35G	6100732128	5757217979	0.960339	0.906265	41080710	6.14G	5944679011	5622618503	0.968555	0.916082	0.832	0.7447
Z23_D2_3	45261664	6.79G	6545772242	6202879504	0.964138	0.913633	44042074	6.58G	6389492803	6067446003	0.971427	0.922464	0.8359	0.7614
Z23_D3_1	45505366	6.83G	6557243779	6177131817	0.960655	0.904968	44476056	6.65G	6429945372	6068236594	0.966971	0.912576	0.7995	0.7484
Z23_D3_2	45643160	6.85G	6581800378	6206466884	0.961342	0.90652	44621672	6.67G	6454477483	6097522633	0.967592	0.914081	0.8009	0.7732
Z23_D3_3	39928010	5.99G	5738624935	5397403593	0.958162	0.901189	38787476	5.80G	5601619005	5280027051	0.965957	0.910501	0.7977	0.7688

## Sheet: Table S2
Table S2：FPKM values of 93 up regulated DEGs and 112 down regulated DEGs in Z23 compared with J432 at the D1, D2, and D3 levels.
up regulated
Gene ID	sampleA	sampleB	logFC	logCPM	pvalue	FDR	J432_CK_1	J432_CK_2	J432_CK_3	J432_CK-mean	J432_D1_1	J432_D1_2	J432_D1_3	J432_D1_mean	J432_D2_1	J432_D2_2	J432_D2_3	J432_D2_mean	J432_D3_1	J432_D3_2	J432_D3_3	J432_D3_mean	Z23_CK_1	Z23_CK_2	Z23_CK_3	Z23_CK_mean	Z23_D1_1	Z23_D1_2	Z23_D1_3	Z23_D1_mean	Z23_D2_1	Z23_D2_2	Z23_D2_3	Z23_D2_mean	Z23_D3_1	Z23_D3_2	Z23_D3_3	Z23_D3_mean
itf00g00890.t1	Z23-D3	J432-D3	10.0722	0.357779	1.79e-13	2.3e-11	0	0	0	0	0	0	0	0	0	0	0	0	0	0	0	0	0.623297	1.76256	0.397013	0.927625	0.408451	1.03916	1.69226	1.04662	3.58053	2.3142	1.99534	2.63003	1.53405	1.75312	2.56873	1.95197
itf00g03580.t1	Z23-D3	J432-D3	9.19068	-0.491846	5.64e-09	3.68e-07	0	0	0	0	0	0	0	0	0	0	0	0	0	0	0	0	0.284285	0.386642	0.205318	0.292082	0.222312	0.522087	0.326763	0.357054	0.568133	0.739982	0.441315	0.583143	0.578478	0.392351	0.217293	0.396041
itf00g03590.t1	Z23-D3	J432-D3	2	3.8121	1.41e-09	1.04e-07	3.04562	1.96074	3.00401	2.67012	2.72478	3.23085	2.77948	2.9117	1.84814	1.22789	2.14125	1.73909	1.71504	2.28555	2.1093	2.03663	8.37364	10.3377	7.4047	8.70535	5.46289	6.49729	6.91319	6.29112	8.14944	8.3748	5.93701	7.48708	8.9975	7.77633	6.62282	7.79888
itf00g03670.t1	Z23-D3	J432-D3	1.7833	4.96461	2.14e-07	1.06e-05	1.17534	0.584674	0.482896	0.747636	2.25306	2.5733	2.12116	2.31584	1.02527	1.47392	1.50829	1.33583	1.32377	2.5383	2.21553	2.02587	3.37247	9.34003	2.51791	5.0768	4.4178	5.01591	5.34191	4.92521	6.00247	6.15869	5.66062	5.94059	7.63448	7.115	5.18609	6.64519
itf00g03670.t2	Z23-D3	J432-D3	6.98597	1.93368	2.2e-05	0.000696	0	0.042271	0.080285	0.040852	0	0	0	0	0	0	0	0	0.022095	0	0	0.007365	0.397159	0.684844	0.132618	0.404874	0.671101	0.424808	0.431427	0.509112	1.0309	1.19142	0.740915	0.987748	1.00183	1.3203	0.86356	1.0619
itf00g03680.t1	Z23-D3	J432-D3	5.64743	1.31311	1.27e-06	5.4e-05	0	0	0	0	0	0	0	0	0	0	0	0	0	0.048276	0.106529	0.0516017	0.325486	1.16324	0.264861	0.584528	0.793097	1.33972	0.908578	1.0138	2.88274	2.80045	2.17786	2.62035	2.84004	2.86533	2.46893	2.72477
itf00g15320.t1	Z23-D3	J432-D3	11.5208	1.78242	2.97e-21	9.82e-19	0	0	0	0	0	0	0	0	0.124499	0	0	0.0414997	0	0	0	0	2.17584	4.05014	1.65272	2.62623	3.18533	4.99975	5.07318	4.41942	3.92538	3.05727	4.89403	3.95889	4.83881	3.89043	3.695	4.14141
itf00g22940.t1	Z23-D3	J432-D3	5.47401	1.97117	1.04e-11	1.04e-09	0	0.240587	0.123141	0.121243	0.125448	0.039815	0.044489	0.0699173	0.478724	0.232991	0.200465	0.30406	0.025149	0.111306	0.137927	0.0914607	0	0.552577	0	0.184192	0.321715	2.07033	1.17845	1.19017	2.31337	1.58722	2.11014	2.00358	4.61357	4.28229	3.50502	4.13363
itf00g23410.t1	Z23-D3	J432-D3	4.48452	1.0726	3.08e-11	2.88e-09	0.136518	0.140031	0.117649	0.131399	0.181316	0.132409	0.24163	0.185118	0.172422	0.14419	0.274967	0.197193	0.044574	0.061915	0.040258	0.0489157	1.07301	1.12417	0.702255	0.966479	0.711663	0.760618	0.802061	0.758114	1.45637	0.801788	0.923583	1.06058	1.12293	1.28795	0.998309	1.1364
itf00g28270.t1	Z23-D3	J432-D3	11.9098	2.16805	1.49e-22	5.63e-20	0	0	0	0	0	0	0	0	0	0	0	0	0	0	0	0	5.08342	13.3397	5.96024	8.12779	8.7286	21.9567	23.0717	17.919	8.03687	5.99362	8.08465	7.37172	10.4459	8.69041	16.4891	11.8752
itf00g30960.t2	Z23-D3	J432-D3	10.1425	0.426642	5.39e-14	7.56e-12	0	0	0	0	0	0	0	0	0	0	0	0	0	0	0	0	0.15102	4.04637	0.23909	1.47883	0.350136	0.714808	1.29228	0.78574	1.29361	1.79224	0.917591	1.33448	0.587862	0.815753	0.575015	0.659543
itf00g34780.t1	Z23-D3	J432-D3	3.52842	0.979794	8.73e-06	0.000308	0.180737	0	0.033251	0.0713293	0.113052	0.038321	0.065013	0.0721287	0.066676	0.264945	0.093107	0.141576	0.105552	0.351128	0.414659	0.290446	1.9892	1.67936	0.344769	1.33778	3.17153	1.4978	1.69156	2.12029	2.40974	3.57377	2.72037	2.9013	2.35325	4.23007	3.32188	3.30173
itf00g36460.t1	Z23-D3	J432-D3	1.21548	3.57764	0.000464	0.0093287	1.66936	0.927863	1.61033	1.40252	1.13584	1.55601	1.65336	1.4484	2.3463	3.57868	3.44377	3.12292	3.62552	2.57521	2.76415	2.98829	5.59796	3.65812	5.0211	4.75906	3.56964	3.79833	5.47797	4.28198	6.86313	8.62266	7.49049	7.65876	6.37264	7.62523	6.11222	6.70337
itf00g38360.t1	Z23-D3	J432-D3	1.65076	5.10196	1.5e-13	1.96e-11	2.64245	1.79519	1.48121	1.97295	4.67791	3.98156	4.15757	4.27235	6.80548	6.16894	4.52511	5.83318	7.39967	9.63086	9.26489	8.76514	5.91139	9.05153	4.08014	6.34769	6.11415	9.50077	10.7114	8.77545	18.4984	14.8452	14.5859	15.9765	24.8078	25.2534	29.4456	26.5023
itf00g41880.t1	Z23-D3	J432-D3	1.30919	3.29872	0.000217	0.00501733	7.4175	8.30212	9.1598	8.29314	8.00832	8.6227	7.9168	8.18261	9.59096	8.20524	7.37619	8.3908	6.14953	7.66047	5.06707	6.29236	14.7074	23.0933	18.0237	18.6081	17.3992	19.607	17.1368	18.0477	19.6748	16.3061	17.0218	17.6675	14.4321	13.1598	17.3366	14.9762
itf00g44020.t1	Z23-D3	J432-D3	9.1176	-0.561321	8.64e-11	7.62e-09	0.118953	0	0.025775	0.0482427	0	0	0.130986	0.043662	0.137134	0	0	0.0457113	0	0	0	0	2.81096	2.78708	2.91728	2.83844	3.87935	3.33839	2.88468	3.36747	4.12164	3.89859	4.58021	4.20015	3.14747	4.40308	4.16834	3.9063
itf00g51060.t1	Z23-D3	J432-D3	8.79581	2.59765	1.31e-18	3.05e-16	0	0	0	0	0	0	0	0	0	0	0	0	0	0	0.144263	0.0480877	2.73954	13.0014	0.688215	5.47639	0.880978	21.8423	17.6103	13.4445	18.9065	13.8496	15.9208	16.2256	21.1505	17.2853	27.3713	21.9357
itf01g00630.t1	Z23-D3	J432-D3	6.25157	6.21712	0.000543	0.0105755	0	0	0	0	0	0	0	0	0	0	0	0	4.08164	1.51563	0	1.86576	7.67654	6.96396	6.13362	6.92471	9.71417	17.3427	13.2034	13.4201	29.7281	24.4043	26.0543	26.7289	114.653	145.227	154.086	137.989
itf01g06380.t1	Z23-D3	J432-D3	2.80909	2.21806	7.09e-08	3.88e-06	2.93077	3.96613	2.38048	3.09246	3.53428	3.80948	2.95074	3.4315	1.43819	2.69674	1.46418	1.86637	0.371954	0.531149	0.343538	0.415547	3.78438	20.8501	2.16648	8.93364	3.98197	11.1285	11.5257	8.87872	8.28337	7.43895	5.04748	6.92327	2.21951	2.55243	3.73682	2.83625
itf01g14710.t1	Z23-D3	J432-D3	2.9807	1.03747	2.38e-06	9.43e-05	0	0	0	0	0	0	0	0	0	0	0	0	0.093732	0.13051	0.18941	0.137884	0	1.85901	0	0.61967	0.057208	0.544258	0.524865	0.375444	1.22206	1.51425	1.36037	1.36556	1.07586	1.04384	1.12663	1.08211
itf01g29330.t1	Z23-D3	J432-D3	3.50097	1.89626	3.53e-06	0.000136	0.119211	0	0.217255	0.112155	0.105244	0.030072	0.145102	0.0934727	0.042799	0.078531	0.079413	0.0669143	0.198111	0.273276	0.052635	0.174674	0.921528	3.02625	0.477089	1.47495	2.59466	2.56562	1.57797	2.24608	3.45352	4.04901	3.00193	3.50149	1.36893	2.21748	2.16319	1.91653
itf01g29570.t1	Z23-D3	J432-D3	11.8299	2.08876	7.8e-22	2.75e-19	0	0	0	0	0	0	0	0	0	0	0	0	0	0	0	0	0.697767	3.05577	0	1.25118	3.01802	5.55389	4.69772	4.42321	3.8294	7.3355	3.67158	4.9455	2.96692	2.16584	4.16696	3.09991
itf01g29580.t1	Z23-D3	J432-D3	15.0651	5.31394	1.15e-85	5.02e-82	0	0	0	0	0	0	0	0	0	0	0	0	0	0	0	0	8.14738	13.5568	5.05887	8.921	11.5331	11.8869	13.2205	12.2135	25.6583	12.4159	16.4331	18.1691	40.2757	51.5178	29.6092	40.4676
itf01g29590.t1	Z23-D3	J432-D3	2.69567	4.17555	8.42e-13	1.03e-10	0.665123	0.757682	0.666242	0.696349	0.601698	1.52169	1.04877	1.05738	1.83602	1.66142	2.51646	2.00463	1.55408	3.09932	1.69576	2.11639	6.01802	8.65893	6.05012	6.90902	4.66039	5.32181	8.76784	6.25002	9.10693	8.8318	6.91408	8.28427	14.4711	11.0536	13.6117	13.0455
itf01g29760.t1	Z23-D3	J432-D3	4.67832	3.97525	3.86e-23	1.53e-20	0	0	0	0	0	0.09757	0	0.0325233	0	0.159461	0.038014	0.065825	0.47656	0.489715	0.191287	0.385854	1.66805	5.59001	1.1177	2.79192	2.12671	3.68025	3.56448	3.12381	6.10047	6.38462	4.82569	5.77026	10.0458	9.77034	8.72317	9.5131
itf01g29790.t1	Z23-D3	J432-D3	5.46686	0.813605	0.00336274	0.0444096	0.028513	0.054312	0	0.0276083	0	0	0	0	0	0	0	0	0	0	0.035408	0.0118027	0.150148	0.511445	0.058851	0.240148	0.161541	0.192874	0.189465	0.181293	0.656711	0.640185	0.665793	0.65423	0.4334	0.589079	0.719498	0.580659
itf01g29800.t1	Z23-D3	J432-D3	2.92841	2.83558	1.93e-12	2.24e-10	1.56627	0	1.20853	0.924933	0.748761	0.942601	0.993556	0.894973	1.55271	1.14612	1.20015	1.29966	1.08714	0.991804	1.22129	1.10008	2.14951	5.72787	2.90125	3.59288	2.28419	4.50276	3.52864	3.43853	5.8642	7.13799	4.90681	5.96967	7.37918	8.33371	8.70443	8.13911
itf02g04620.t1	Z23-D3	J432-D3	11.366	1.62921	5.3e-21	1.73e-18	0.092412	0.042769	0	0.0450603	0	0	0	0	0	0	0	0	0	0	0	0	0	14.4108	0	4.80361	0	9.48528	8.46984	5.98504	10.8476	8.55448	5.78931	8.39714	6.14673	6.40962	7.09339	6.54991
itf02g10380.t1	Z23-D3	J432-D3	1.71726	5.8848	2.47e-19	6.53e-17	15.9737	10.7997	19.2956	15.3563	14.7929	15.9238	18.3349	16.3505	21.2034	18.1909	21.3208	20.2383	17.117	15.4382	14.6513	15.7355	53.8558	80.3691	48.2909	60.8386	40.4907	51.4753	55.4638	49.1432	61.5399	55.0477	37.3815	51.323	49.9131	48.3704	51.2882	49.8572
itf02g13910.t5	Z23-D3	J432-D3	1.59047	4.02094	0.00280113	0.0391304	4.9229	3.30024	11.6178	6.61363	8.17192	8.24551	2.93484	6.45075	6.52055	2.0225	7.72579	5.42294	5.28876	3.66983	3.94375	4.30078	14.4859	16.3442	7.23071	12.6869	13.8778	17.0158	13.6867	14.8601	18.3119	31.5169	13.7029	21.1772	7.83212	7.62187	22.6777	12.7106
itf02g21100.t1	Z23-D3	J432-D3	1.50057	7.53835	3.58e-15	5.85e-13	12.1773	7.90988	14.9733	11.6869	10.6711	11.615	14.2436	12.1765	35.0967	26.9615	35.6663	32.5748	43.5611	38.6097	41.7944	41.3217	16.3648	9.63997	14.1112	13.372	27.1379	30.6173	16.3378	24.6976	101.162	90.8976	77.7831	89.9477	99.3596	115.221	124.784	113.122
itf02g22670.t1	Z23-D3	J432-D3	11.1291	1.39591	2.21e-08	1.3e-06	0	0	0	0	0	0	0	0	0	0	0	0	0	0	0	0	0.063498	8.56	0	2.8745	0.302949	5.69483	3.88343	3.29374	5.16385	6.82375	3.65614	5.21458	0.220939	2.55627	1.12904	1.30208
itf03g04210.t1	Z23-D3	J432-D3	2.03473	0.59051	0.00204953	0.0306128	0.23028	0.285841	0.243188	0.253103	1.47128	0.504627	1.93794	1.30461	0.388512	0.483728	0.599865	0.490702	0.334017	0.474683	0.167261	0.32532	0.311268	1.50969	0	0.606986	1.67724	16.6433	8.39806	8.90619	2.35399	4.86427	4.28051	3.83292	1.11341	1.1948	1.54742	1.28521
itf03g04890.t2	Z23-D3	J432-D3	2.57342	2.08098	0.00369368	0.0476709	0.224247	0.223349	0	0.149199	0.137125	0.165206	0.27942	0.193917	0.339649	0.594255	0.324605	0.419503	0.236478	0.289225	0.306294	0.277332	0.054696	0.709536	0.092058	0.28543	0.280461	2.48038	1.98858	1.58314	1.54476	2.23665	1.71179	1.83107	0.354838	3.14305	1.33368	1.61052
itf03g06540.t1	Z23-D3	J432-D3	13.6671	3.91796	6.62e-62	1.23e-58	0	0	0	0	0	0	0	0	0	0	0	0	0	0	0	0	0	8.63226	0	2.87742	0	14.7675	8.58073	7.78274	16.5281	8.55643	13.1333	12.7393	19.2014	13.3546	17.7531	16.7697
itf03g15490.t1	Z23-D3	J432-D3	1.58553	3.58663	1.22e-05	0.000419	2.2809	1.6026	1.23208	1.7052	2.57021	2.6056	2.03469	2.4035	5.66883	2.94063	2.49198	3.70048	5.40994	5.41017	6.26519	5.6951	3.71574	7.14168	2.23224	4.36322	6.97689	9.3867	8.13844	8.16734	11.2876	11.5262	9.20946	10.6744	16.9113	12.1699	20.5864	16.5559
itf03g16680.t1	Z23-D3	J432-D3	9.31816	-0.371463	4.99e-09	3.29e-07	0	0	0	0	0	0	0	0	0	0	0	0	0	0	0	0	1.24107	1.20965	0.150446	0.867053	0.881534	2.32461	2.59946	1.9352	1.43426	0.600063	1.79577	1.2767	1.95911	0.697365	1.8033	1.48659
itf03g19130.t1	Z23-D3	J432-D3	1.09039	3.69555	0.000807	0.0146623	9.50833	8.16879	8.5853	8.75414	8.76827	7.69664	6.53375	7.66622	5.41684	6.45337	8.21013	6.69345	5.54244	5.04042	4.0194	4.86742	20.1876	21.7842	23.8412	21.9377	21.9785	17.8836	14.8295	18.2305	20.0745	21.3336	25.7541	22.3874	8.01323	10.7287	11.2943	10.0121
itf04g00490.t1	Z23-D3	J432-D3	1.19605	3.89118	0.000255	0.0057453	4.16025	4.03883	1.52603	3.2417	4.76955	3.2886	4.76225	4.27347	4.30644	3.18908	3.24411	3.57987	8.05633	9.34627	5.98597	7.79619	9.86559	12.4915	9.20832	10.5218	11.1014	9.02746	9.38732	9.83873	14.1828	12.3964	8.30267	11.6273	13.3809	17.6926	20.5412	17.2049
itf04g00670.t1	Z23-D3	J432-D3	8.57406	3.24433	2.63e-38	2.64e-35	0	0.103951	0	0.0346503	0	0.138999	0	0.046333	0.123235	0.107533	0.05397	0.0949127	0	0.051571	0.043513	0.0316947	5.24136	13.5052	5.11331	7.95329	2.90786	7.16162	6.8834	5.65096	9.84801	7.93357	6.84812	8.2099	14.0729	12.9413	13.9806	13.6649
itf04g07610.t1	Z23-D3	J432-D3	9.89028	7.63493	4.18e-09	2.78e-07	0.250432	0.697111	0.157859	0.368467	0.365943	1.90882	0	0.758255	6.14231	4.01488	3.05581	4.40434	0.133702	0.02794	0.909985	0.357209	46.3718	71.1651	233.505	117.014	599.629	45.8339	45.9248	230.462	206.646	215.691	354.961	259.099	545.644	97.3066	379.386	340.779
itf04g10140.t1	Z23-D3	J432-D3	6.31073	3.53654	1.12e-24	4.87e-22	4.67812	0.802003	0.354685	1.94494	0.328004	0.862566	0.537313	0.575961	0.705137	0.220239	0.285185	0.40352	0.31608	0.1045	0.114703	0.178428	3.62927	8.96151	1.74048	4.77709	9.49237	15.6659	24.2399	16.4661	9.70413	9.75897	9.0531	9.5054	12.5503	13.9179	16.4762	14.3148
itf04g12790.t1	Z23-D3	J432-D3	1.01426	5.24907	4.05e-06	0.000153	7.12155	4.78506	6.67143	6.19268	6.49155	6.34841	7.97946	6.9398	13.8414	10.1346	10.541	11.5056	18.1551	16.8	15.8331	16.9294	8.38109	13.7037	7.21769	9.7675	8.62811	18.009	25.7372	17.4581	26.8962	18.3916	29.4435	24.9104	27.2612	35.6712	36.1971	33.0431
itf04g13150.t1	Z23-D3	J432-D3	1.59942	3.6839	1.88e-06	7.7e-05	2.51546	1.88664	2.48905	2.29705	3.23687	2.99085	4.05115	3.42629	2.93917	2.84813	2.78863	2.85864	2.32645	2.27524	3.01322	2.5383	5.09457	4.77098	4.04513	4.6369	5.29488	7.37605	8.28117	6.98404	6.90043	7.01697	5.86367	6.59369	7.7989	7.75808	6.73693	7.4313
itf04g13300.t1	Z23-D3	J432-D3	1.4656	4.30628	2.89e-07	1.41e-05	2.69274	1.81184	1.95233	2.1523	2.90587	2.96476	3.80737	3.226	3.03571	3.07459	3.04946	3.05325	2.6969	4.38026	2.90177	3.32631	3.04722	5.59256	3.58137	4.07371	6.60238	8.68063	6.52762	7.27021	10.8183	13.7689	8.37801	10.9884	8.26447	8.91976	9.18056	8.78827
itf04g14070.t1	Z23-D3	J432-D3	5.75198	0.452338	3.42e-08	1.94e-06	0	0	0	0	0.037014	0.021766	0	0.0195933	0	0	0	0	0	0.084381	0.026992	0.0371243	0	0.403286	0	0.134429	0.08434	0.908688	1.08902	0.694015	1.20037	1.22976	0.871859	1.10066	2.21185	1.59284	2.53846	2.11439
itf04g20580.t2	Z23-D3	J432-D3	1.92504	5.35713	1.92e-08	1.15e-06	3.05857	1.42477	1.56529	2.01621	1.22458	1.57402	2.69273	1.83044	8.52265	5.7698	4.67213	6.32153	10.984	10.102	15.1439	12.0766	4.84344	8.14351	3.74734	5.5781	8.62092	33.3924	17.9739	19.9957	35.6594	33.3513	36.9013	35.304	36.5031	35.2229	62.4969	44.741
itf04g20580.t3	Z23-D3	J432-D3	1.31405	6.31638	0.000977	0.0171234	2.63736	1.84186	2.84547	2.44156	4.40745	1.57895	6.08544	4.02395	17.4327	8.44388	6.82328	10.9	27.4676	23.8493	45.8113	32.3761	6.61111	6.70399	3.4239	5.57967	8.03261	40.3266	28.9557	25.7716	53.785	41.4612	49.8693	48.3718	69.8842	54.8339	111.48	78.7327
itf04g23130.t1	Z23-D3	J432-D3	1.09949	4.64523	8.19e-06	0.000292	1.37679	1.22497	1.49151	1.36442	2.38774	1.9931	1.80916	2.06333	3.21554	2.47595	2.66181	2.78443	5.69573	8.05301	7.42285	7.0572	3.63786	4.45521	3.92395	4.00568	4.42028	5.35673	6.31701	5.36467	8.99491	9.17534	8.41193	8.86073	13.1277	14.5623	15.9724	14.5541
itf04g23190.t1	Z23-D3	J432-D3	9.89232	0.18308	1.09e-11	1.09e-09	0	0	0	0	0	0	0	0	0	0	0	0	0	0	0	0	3.41889	2.8668	1.06602	2.45057	3.30523	2.29773	2.06786	2.55694	3.89303	4.1453	1.36431	3.13421	6.32881	4.4482	3.15929	4.64543
itf04g29710.t1	Z23-D3	J432-D3	9.01506	-0.658323	2.47e-10	2.07e-08	0	0	0	0	0	0	0	0	0	0	0	0	0	0	0	0	2.47395	4.00927	2.60631	3.02984	1.68108	0.727072	1.35588	1.25468	0.70832	0.888696	0.595934	0.730983	0.457328	0.566124	0.396556	0.473336
itf05g00320.t1	Z23-D3	J432-D3	5.45461	0.967638	7.64e-07	3.4e-05	0	0	0	0	0	0	0	0	0	0	0	0	0.061542	0	0.031038	0.03086	0.217322	1.08988	0.121024	0.476075	0.548396	0.641876	0.609571	0.599948	1.29867	0.984799	1.16291	1.14879	1.32859	1.38598	1.57936	1.43131
itf05g08040.t1	Z23-D3	J432-D3	2.58236	6.09863	2.2e-23	8.84e-21	11.7791	4.65694	4.83823	7.09144	8.56203	5.99805	10.147	8.23571	6.43917	10.2357	9.81962	8.83148	13.3134	10.694	10.5746	11.5274	10.7376	20.0735	6.21437	12.3418	22.0227	31.5514	19.0351	24.2031	39.1188	32.6914	41.7311	37.8471	51.1678	79.8301	69.542	66.8466
itf05g15810.t2	Z23-D3	J432-D3	1.73137	4.25977	1.24e-05	0.000424	15.6688	20.5295	20.9629	19.0537	6.79856	4.21553	14.524	8.5127	10.5849	16.5716	9.54584	12.2341	2.8498	5.5465	5.17057	4.52229	28.4974	37.2455	27.2753	31.0061	28.1071	37.4839	42.632	36.0743	34.4704	51.3479	38.3802	41.3995	11.1064	12.5068	19.8768	14.4967
itf06g02980.t1	Z23-D3	J432-D3	1.11415	6.42079	6.05e-09	3.94e-07	92.7048	116.154	108.152	105.67	66.561	57.9411	78.707	67.7364	87.359	130.129	106.673	108.054	73.1467	63.4036	72.5327	69.6943	143.393	200.739	146.375	163.503	94.4723	164.167	164.58	141.073	195.113	255.979	209.094	220.062	133.471	148.3	156.054	145.941
itf06g03520.t1	Z23-D3	J432-D3	7.92318	2.75436	1.06e-06	4.61e-05	0	0	0	0	0	0	0	0	0	0	0	0	0	0	0.04291	0.0143033	0	6.03349	0	2.01116	0	8.98969	3.68399	4.22456	12.9328	7.68501	10.5605	10.3928	2.04176	4.30415	4.46035	3.60209
itf06g15880.t1	Z23-D3	J432-D3	10.0374	0.324093	1.73e-13	2.23e-11	0.233794	0.088972	0.113473	0.145413	0.129571	0.21612	0.054819	0.133503	0.027243	0.04298	0.062149	0.044124	0	0	0	0	0.372636	0.591463	0.155225	0.373108	0.755224	0.589021	0.60916	0.651135	0.628518	0.793096	0.823251	0.748288	0.542188	0.786495	0.88659	0.738424
itf06g18200.t2	Z23-D3	J432-D3	11.5617	1.82338	0.000212	0.00493485	0	0	0	0	0	0	0	0	0	0	0	0	0	0	0	0	0.449541	1.54136	0.339632	0.776845	0.654862	0.478358	1.005	0.712742	1.08099	0	1.04769	0.70956	2.41131	2.21234	0.000499	1.54138
itf06g26570.t1	Z23-D3	J432-D3	8.22973	1.59164	1.28e-15	2.17e-13	0.075822	0.20337	0	0.093064	0.061603	0.091784	0.024977	0.0594547	0	0.043385	0	0.0144617	0.020699	0	0	0.00689967	0.776878	1.19764	0.405242	0.793254	1.77194	0.77789	0.578404	1.04275	1.64791	2.00957	1.20854	1.622	2.3346	2.44336	2.50155	2.4265
itf07g04900.t1	Z23-D3	J432-D3	8.94623	-0.724297	3.65e-10	2.91e-08	0.065994	0.061121	0.081352	0.069489	0.089217	0.211163	0.087822	0.129401	0.202985	0.075564	0.070548	0.116366	0	0	0	0	0.685943	1.57659	0.576867	0.946467	0.596096	0.644444	0.749335	0.663292	0.612551	1.04448	0.560306	0.739111	0.636447	0.460544	0.650629	0.58254
itf07g11080.t3	Z23-D3	J432-D3	11.7806	2.04007	5.95e-21	1.92e-18	0	0	0	0	0	0	0	0	0	0	0	0	0	0	0	0	7.19901	10.3468	0	5.84859	6.99409	3.41381	3.83923	4.74904	3.38563	3.03224	3.53513	3.31767	2.94425	4.32225	2.31182	3.19277
itf07g11080.t4	Z23-D3	J432-D3	11.3287	1.59211	4.83e-16	8.69e-14	0	0	0	0	0	0	0	0	0	0	0	0	0	0	0	0	3.72134	0.992382	0	1.57124	1.62788	2.2886	4.10908	2.67519	3.02464	2.588	0.470256	2.02763	3.11104	1.42986	3.35787	2.63292
itf08g01820.t2	Z23-D3	J432-D3	1.46651	4.56814	6.06e-06	0.000221	10.9405	10.8318	11.4298	11.0673	16.5441	10.9671	19.8089	15.7734	14.0079	10.0711	11.9979	12.0256	4.36803	8.62239	4.6947	5.89504	19.51	22.2462	12.5161	18.0908	27.6007	34.6495	25.1791	29.1431	25.5118	26.831	25.2793	25.8741	14.919	15.5632	16.0352	15.5058
itf08g03780.t1	Z23-D3	J432-D3	8.42325	2.23217	2.14e-16	4e-14	0	0	0	0	0	0	0	0	0	0	0	0	0	0	0.055977	0.018659	9.37247	5.51844	9.28535	8.05875	14.6951	3.64765	2.87294	7.07191	8.24806	5.87559	3.7046	5.94275	6.39534	6.52438	7.08339	6.6677
itf08g05920.t1	Z23-D3	J432-D3	5.82372	0.397919	3.79e-09	2.53e-07	0	0	0.001959	0.000653	0	0.002258	0	0.000752667	0	0.060041	0.175601	0.0785473	0	0.106079	0.209716	0.105265	5.59679	3.70512	3.62575	4.30922	4.11045	5.73898	6.09906	5.31617	3.05345	2.91006	5.87814	3.94722	7.37087	6.6922	6.44649	6.83652
itf08g09190.t1	Z23-D3	J432-D3	11.7495	2.009	3.76e-19	9.54e-17	0	0	0	0	0	0	0	0	0	0	0	0	0	0	0	0	12.8355	10.9723	11.241	11.6829	10.2581	4.81406	14.2578	9.77665	9.61652	9.99	8.42404	9.34352	23.2898	10.6438	20.2494	18.061
itf08g12170.t1	Z23-D3	J432-D3	11.0463	1.31293	1.1e-11	1.09e-09	0	0	0	0	0	0	0	0	0	0	0	0	0	0	0	0	0.423731	9.45198	3.46962	4.44845	3.83005	0.493719	0.619588	1.64779	0.877567	8.06846	4.5678	4.50461	1.59423	1.48153	5.20274	2.7595
itf09g12170.t1	Z23-D3	J432-D3	9.95286	0.241807	1.25e-13	1.66e-11	0	0	0	0	0	0	0	0	0	0	0	0	0	0	0	0	0.426677	0.77835	0.408202	0.537743	0.815273	0.969626	0.81572	0.866873	1.11232	0.969506	0.874947	0.985592	1.24003	1.48673	1.76123	1.496
itf10g03900.t1	Z23-D3	J432-D3	1.68105	7.84913	1.52e-14	2.29e-12	994.106	1345.02	1738.65	1359.26	658.092	777.858	566.566	667.505	134.681	194.836	165.046	164.854	77.7798	69.5044	84.8612	77.3818	3958.14	2598.43	5371.07	3975.88	2014.77	1434.56	1385.09	1611.47	465.431	408.393	515.893	463.239	211.863	223.574	286.452	240.629
itf10g15880.t1	Z23-D3	J432-D3	1.87012	2.24937	0.000392	0.00812608	1.44745	0.996257	1.88436	1.44269	2.42822	3.09076	3.76199	3.09365	3.56268	2.69846	4.21717	3.49277	6.44175	3.41272	4.20712	4.6872	7.05076	8.84198	1.80884	5.90053	6.7933	11.65	14.2347	10.8927	12.863	10.3768	9.07383	10.7712	16.7555	13.9366	19.4185	16.7036
itf10g21200.t1	Z23-D3	J432-D3	2.72461	2.589	1.18e-06	5.03e-05	1.21013	1.07708	0.726399	1.00454	0.363844	1.50073	0.546369	0.803649	1.05708	0.568545	0.969923	0.865183	0.470667	1.08751	1.18738	0.915184	4.35001	4.5102	3.56897	4.14306	7.40078	10.5469	8.15718	8.70162	7.66716	4.55494	8.32092	6.84767	4.86637	5.60778	7.11493	5.86303
itf11g00070.t1	Z23-D3	J432-D3	11.1556	1.42124	7.27e-19	1.76e-16	0	0	0	0	0	0	0	0	0	0	0	0	0	0	0	0	5.21332	26.7189	4.99741	12.3099	2.97935	9.89045	10.9349	7.93489	25.9986	19.34	8.56102	17.9666	19.179	14.9576	19.8158	17.9841
itf11g05160.t1	Z23-D3	J432-D3	3.54336	-0.359577	2.8e-05	0.000855	0	0	0	0	0.159736	0.079271	0.075355	0.104787	0.115248	0.336165	0.168101	0.206505	0.067541	0.110263	0.052733	0.0768457	0.963241	0.680607	0.270292	0.638047	1.52893	1.13824	1.33651	1.33456	1.26732	0.869528	1.27046	1.13577	1.0881	1.15117	0.456052	0.898441
itf11g13480.t2	Z23-D3	J432-D3	13.817	4.06754	1.86e-77	5.4e-74	0	0	0	0	0	0	0	0	0	0	0	0	0	0	0	0	4.5933	19.9395	4.22949	9.58744	6.44161	12.398	13.5311	10.7902	9.66519	5.29457	5.07815	6.6793	13.2013	11.615	11.7062	12.1741
itf11g17130.t1	Z23-D3	J432-D3	2.47094	5.89092	4.94e-25	2.23e-22	128.881	182.742	101.468	137.697	129.613	98.0861	102.354	110.018	50.2288	40.6209	58.3961	49.7486	19.7351	20.6558	14.3774	18.2561	132.496	484.856	97.6142	238.322	117.638	296.833	224.827	213.099	181.737	144.589	107.825	144.717	82.1927	94.2377	116.078	97.5029
itf12g06150.t1	Z23-D3	J432-D3	1.69968	3.41087	6.34e-06	0.000229	2.61741	3.55099	2.85531	3.0079	3.10173	4.16899	3.0059	3.42554	3.79226	4.79112	4.58673	4.39004	2.97066	2.59649	2.96216	2.8431	6.07957	7.90508	3.97553	5.98672	5.11951	10.6337	10.3035	8.68555	15.2073	14.6581	15.8292	15.2315	6.31017	9.86857	10.7521	8.97693
itf12g19900.t1	Z23-D3	J432-D3	1.48062	5.82168	5.21e-15	8.34e-13	8.37226	7.96047	7.30251	7.87841	10.2079	11.6986	9.71297	10.5398	15.133	14.1237	14.9133	14.7233	18.2502	17.8532	17.035	17.7128	11.1841	21.4753	9.88266	14.1807	13.1428	24.1327	24.5756	20.617	38.5968	37.3672	33.27	36.4114	48.739	43.473	50.6509	47.621
itf13g00280.t3	Z23-D3	J432-D3	1.64586	4.51286	7.45e-09	4.82e-07	6.15294	3.2048	3.2845	4.21408	8.23417	6.53677	11.135	8.63532	9.09502	10.0297	9.02551	9.3834	4.93231	5.40317	6.47355	5.60301	10.3382	7.59605	5.0625	7.66559	18.7009	17.6448	15.8593	17.4017	17.891	20.1316	20.0028	19.3418	13.2322	17.9717	19.7934	16.9991
itf13g00440.t1	Z23-D3	J432-D3	15.1665	5.41524	4.25e-134	2.77e-130	0	0	0	0	0	0	0	0	0	0	0	0	0	0	0	0	0	7.70938	0	2.56979	0	7.46516	9.2356	5.56692	13.9165	13.1893	11.3406	12.8155	22.0715	18.9763	17.955	19.6676
itf13g13270.t2	Z23-D3	J432-D3	1.69141	2.83882	0.00223667	0.0328629	3.68328	1.70761	4.21684	3.20258	0.348763	1.31356	0.838286	0.833535	0.454521	1.79283	1.09702	1.11479	1.28949	0.939189	1.47886	1.23585	4.71568	4.24501	20.3573	9.77267	4.86722	4.0005	2.81121	3.89298	5.99352	10.5849	6.13357	7.57067	1.929	4.42942	5.39311	3.91717
itf13g15740.t1	Z23-D3	J432-D3	4.22103	2.87003	3.54e-12	3.9e-10	0.678228	1.37163	1.10726	1.05237	0.300583	0.759112	0.592623	0.550773	1.39719	0.723151	0.851745	0.990694	0.958733	0.319228	0.820085	0.699349	7.26771	17.0499	8.09021	10.8026	9.719	10.7978	13.4555	11.3241	11.1641	9.1235	8.07068	9.45276	13.4176	12.883	12.4917	12.9308
itf13g17760.t3	Z23-D3	J432-D3	1.20515	4.11243	3.88e-05	0.00114047	7.43412	6.72682	5.15066	6.4372	6.58518	6.886	7.90641	7.12587	6.58844	6.93461	5.93523	6.48609	7.75651	6.75479	6.5189	7.01007	7.32909	19.0813	8.14401	11.5181	13.9922	17.1453	15.325	15.4875	17.117	19.0377	12.106	16.0869	12.8169	18.5417	15.4979	15.6188
itf13g21980.t1	Z23-D3	J432-D3	6.89205	2.10907	1.75e-19	4.7e-17	0.018636	0.022454	0	0.0136967	0.019696	0.018203	0.011298	0.016399	0	0.025706	0	0.00856867	0.071273	0.070918	0.011929	0.0513733	1.29435	1.93948	0	1.07794	1.5967	1.74872	0.906538	1.41732	3.71868	5.63004	3.82197	4.39023	6.00965	6.76708	7.74299	6.83991
itf13g22220.t1	Z23-D3	J432-D3	1.63972	2.60339	9.14e-05	0.00241583	2.32317	2.31301	2.89752	2.51123	2.3356	2.48381	2.31703	2.37881	3.13658	2.82347	3.29984	3.08663	2.6446	2.97074	2.52211	2.71248	7.56989	10.5762	11.606	9.91736	4.58485	11.418	16.8536	10.9521	6.69672	8.03615	8.53558	7.75615	6.98454	7.51299	10.0281	8.1752
itf14g04600.t1	Z23-D3	J432-D3	12.5292	2.78385	3.31e-36	2.88e-33	0	0	0	0	0	0.159549	0	0.053183	0	0.050017	0	0.0166723	0	0	0	0	8.30018	7.65324	7.0889	7.68077	8.01151	3.81371	4.28151	5.36891	8.06445	6.89532	4.01981	6.32653	11.5676	10.0856	10.0533	10.5689
itf14g06810.t1	Z23-D3	J432-D3	6.95724	4.54325	3.73e-76	9.74e-73	0.112758	0.035453	0.103806	0.0840057	0.085273	0.211547	0.080158	0.125659	0.139299	0.134843	0.188516	0.154219	0.169969	0.157187	0.255095	0.194084	12.6854	10.6678	10.2079	11.187	22.427	15.4086	10.3285	16.0547	17.5648	21.1541	19.6472	19.4554	23.9834	25.3812	22.1011	23.8219
itf14g06880.t1	Z23-D3	J432-D3	7.80457	2.7321	5.24e-18	1.13e-15	0.145974	0	0.207927	0.117967	0.21677	0.119469	0	0.11208	0.083974	0.021372	0.170252	0.091866	0.012325	0.076406	0	0.029577	2.79648	2.54476	1.69881	2.34668	5.64674	3.83208	2.81459	4.0978	5.42951	6.40152	6.6964	6.17581	7.2923	8.12975	6.66019	7.36075
itf14g14920.t1	Z23-D3	J432-D3	3.564	4.85821	8.45e-16	1.48e-13	0.410741	3.46922	0.385017	1.42166	0.518656	0.831381	0.618562	0.6562	0.874362	0.541034	0.558757	0.658051	0.63449	0.576961	1.24177	0.817741	4.18513	5.14709	0.806477	3.37956	1.92535	3.51553	3.61562	3.01883	8.48882	10.2946	9.43213	9.40519	7.55082	11.4656	9.33443	9.45029
itf14g18130.t1	Z23-D3	J432-D3	2.35368	3.92401	6.16e-07	2.82e-05	1.29582	0.596374	1.0458	0.97933	1.71175	0.784408	1.24438	1.24685	0.430254	0.899137	1.53257	0.953987	0.693641	1.40746	1.76618	1.2891	3.51848	6.26323	2.80563	4.19578	4.22256	4.31822	4.15069	4.23049	9.39347	9.92971	6.42479	8.58266	4.62548	7.69012	6.81454	6.37671
itf15g06360.t1	Z23-D3	J432-D3	6.40754	1.475	1.36e-10	1.17e-08	0.166267	0	0.036402	0.0675563	0.09504	0.146021	0.125491	0.122184	0.108925	0.178677	0.153	0.146867	0.030488	0	0.066022	0.03217	3.27279	1.86499	3.79009	2.97596	4.68152	1.81113	2.39325	2.96197	3.39632	2.78361	2.31035	2.83009	3.1383	3.31052	3.11762	3.18881
itf15g12100.t1	Z23-D3	J432-D3	5.91105	3.76264	1.22e-31	8.39e-29	0.046338	0.070747	0.042768	0.0532843	0.283529	0.218515	0.025598	0.175881	0.238695	0.063983	0.244687	0.182455	0.193147	0.228759	0.39142	0.271109	5.95315	39.0187	3.10687	16.0262	6.50583	39.6796	21.7597	22.6484	30.1367	23.3509	42.4223	31.97	13.9903	13.3205	20.4134	15.9081
itf15g12110.t1	Z23-D3	J432-D3	8.58251	6.42238	9.05e-06	0.000317	0	0	0	0	0	0	0	0	0.20591	0	0.017663	0.0745243	0.029698	0	0.408289	0.145996	46.2446	105.483	19.6122	57.1132	37.0745	124.881	47.5715	69.8422	78.9207	103.465	154.298	112.228	43.4795	57.9345	69.997	57.137
itf15g20520.t1	Z23-D3	J432-D3	5.35745	0.250454	3.13e-07	1.52e-05	0	0	0	0	0.065475	0	0	0.021825	0.074134	0	0.052265	0.042133	0	0.086449	0.051989	0.046146	0.186443	1.41168	0.196383	0.598168	0.608197	1.09224	0.936501	0.87898	1.25464	1.21812	1.59406	1.35561	1.77892	2.49061	1.42484	1.89813
down regulated
Gene ID	sampleA	sampleB	logFC	logCPM	pvalue	FDR	J432_CK_1	J432_CK_2	J432_CK_3	J432_CK-mean	J432_D1_1	J432_D1_2	J432_D1_3	J432_D1_mean	J432_D2_1	J432_D2_2	J432_D2_3	J432_D2_mean	J432_D3_1	J432_D3_2	J432_D3_3	J432_D3_mean	Z23_CK_1	Z23_CK_2	Z23_CK_3	Z23_CK_mean	Z23_D1_1	Z23_D1_2	Z23_D1_3	Z23_D1_mean	Z23_D2_1	Z23_D2_2	Z23_D2_3	Z23_D2_mean	Z23_D3_1	Z23_D3_2	Z23_D3_3	Z23_D3_mean
itf00g01260.t1	Z23-D3	J432-D3	-9.47601	-0.210671	4.61e-11	4.2e-09	0.867638	0.830107	0.750998	0.816248	0.731586	0.742275	0.296478	0.590113	0.833671	0.637491	1.0163	0.829154	0.762663	1.49913	1.11663	1.12614	0.100754	0	0.035191	0.045315	0	0	0	0	0.042259	0.037173	0	0.0264773	0	0	0	0
itf00g03300.t1	Z23-D3	J432-D3	-10.0661	0.357518	4.36e-14	6.22e-12	2.54362	0.546101	3.3712	2.15364	2.52833	4.18762	4.40073	3.70556	6.18574	5.75303	4.37675	5.43851	7.90309	6.74154	7.77127	7.47197	0	0	0	0	0	0	0	0	0	0.23711	0	0.0790367	0	0	0	0
itf00g05230.t1	Z23-D3	J432-D3	-10.9772	1.24819	1.36e-17	2.84e-15	0.866242	0.642838	0.416315	0.641798	0.963068	0.850618	0.644002	0.819229	1.90113	1.64758	0.895141	1.48128	2.09072	2.43018	2.87012	2.46367	0.063123	0	0.013036	0.0253863	0	0	0	0	0	0	0	0	0	0	0	0
itf00g08070.t1	Z23-D3	J432-D3	-9.38813	-0.294218	1.32e-11	1.3e-09	1.41807	0.937605	1.31983	1.22517	3.5925	3.06781	1.8466	2.83564	1.34172	1.34829	1.01285	1.23429	1.02909	1.37773	0.969167	1.12533	0	0.127807	0	0.0426023	0	0.055752	0.136243	0.0639983	0	0	0	0	0	0	0	0
itf00g15460.t1	Z23-D3	J432-D3	-10.0131	0.306633	6.55e-14	9e-12	1.49216	1.52908	2.4623	1.82785	2.09349	3.1832	1.7688	2.3485	3.55339	1.4406	4.09253	3.02884	3.65339	4.96605	3.58166	4.06703	0	0	0	0	0	0	0	0	0	0	0	0	0	0	0	0
itf00g15630.t1	Z23-D3	J432-D3	-5.11662	2.18142	1.73e-11	1.67e-09	4.60682	2.52578	6.15437	4.42899	8.18616	7.24272	9.14781	8.19223	7.3204	5.85131	6.26082	6.47751	9.87564	18.0198	10.5258	12.8071	0.174415	0.169445	0	0.11462	0.324654	0.140877	0	0.155177	0.282675	0.174266	0.112254	0.189732	0.302313	0.551342	0.129709	0.327788
itf00g19510.t1	Z23-D3	J432-D3	-3.95869	2.09847	0.000402	0.00828146	3.27764	2.99621	2.49336	2.9224	4.46622	5.78009	3.94162	4.72931	6.20512	2.07542	5.2417	4.50741	3.32124	5.51355	1.85995	3.56491	0.201502	0.806064	0	0.335855	0.575232	0.640335	0.484353	0.56664	0.241076	0.285235	0.403105	0.309805	0.022027	0.451323	0.170504	0.214618
itf00g19560.t1	Z23-D3	J432-D3	-2.93297	2.07616	1.77e-06	7.24e-05	1.96511	1.49571	0.597551	1.35279	2.83091	2.73811	1.36705	2.31202	2.77552	2.31192	2.02078	2.36941	1.8499	2.99674	2.64758	2.49807	0	0.206135	0	0.0687117	0.171488	0.125341	0.28873	0.195186	0.136519	0.150546	0.095022	0.127362	0.328713	0.170359	0.435722	0.311598
itf00g20060.t1	Z23-D3	J432-D3	-4.85553	2.65177	1.5e-12	1.77e-10	11.1201	10.9283	8.16673	10.0717	9.56236	11.0574	9.56275	10.0608	7.65271	6.31097	14.4284	9.46402	4.64596	4.51859	4.14966	4.43807	7.12232	3.05004	4.69328	4.95521	3.39569	0.986637	2.30874	2.23036	1.80815	1.97305	2.44543	2.07555	0.062464	0.259391	0.106985	0.142947
itf00g25650.t1	Z23-D3	J432-D3	-8.10715	3.25569	5.34e-07	2.46e-05	5.39581	6.75499	5.39355	5.84812	12.6203	12.0029	9.94605	11.5231	6.35061	5.62781	7.27719	6.41854	5.99194	8.76524	6.61566	7.12428	0	0.045243	0.044064	0.029769	0	0.080563	0.107482	0.0626817	0	0	0.049494	0.016498	0.062956	0	0	0.0209853
itf00g30250.t1	Z23-D3	J432-D3	-11.2225	1.49032	5.46e-19	1.34e-16	3.51436	0	2.19963	1.90467	6.18449	1.34367	3.58218	3.70345	3.59185	3.19737	5.50018	4.09647	5.94092	6.39991	4.21441	5.51841	0	0	0	0	0	0	0	0	0	0	0	0	0	0	0	0
itf00g36160.t1	Z23-D3	J432-D3	-3.07194	2.66974	4.89e-10	3.86e-08	5.23123	2.8854	3.70928	3.94197	6.00711	6.78512	7.30874	6.70032	8.20327	8.39042	7.41169	8.00179	6.20455	8.22516	7.56212	7.33061	0.540547	1.91038	0.152808	0.867911	0.849899	0.546988	1.52516	0.974014	1.32319	1.319	2.03411	1.55877	0.585622	0.743911	1.18081	0.83678
itf00g36530.t1	Z23-D3	J432-D3	-11.3832	1.64875	7.75e-21	2.44e-18	2.06851	1.01063	1.27652	1.45188	2.72931	4.56752	1.99778	3.09821	4.2321	3.17951	3.45467	3.62209	4.17073	5.27908	3.92135	4.45706	0.055826	0.028563	0.028205	0.0375313	0.077595	0	0.027741	0.035112	0	0	0	0	0	0	0	0
itf00g40120.t7	Z23-D3	J432-D3	-6.52729	0.480853	5.06e-05	0.00145711	0.986357	1.03728	0.852362	0.958667	1.36371	2.4078	1.46957	1.74703	0.185483	1.10419	2.27239	1.18736	0.683455	2.24575	0.462554	1.13059	0	0.022809	0	0.007603	0.075732	0.027463	0	0.0343983	0	0	0	0	0	0	0.033394	0.0111313
itf00g69450.t1	Z23-D3	J432-D3	-10.197	0.484283	5.73e-12	6.11e-10	1.77503	2.24212	0.82893	1.61536	3.35805	1.81135	3.04727	2.73889	2.25776	2.09557	2.53073	2.29468	2.34577	5.48322	5.59748	4.47549	0	0	0	0	0	0.128483	0	0.0428277	0	0	0	0	0	0	0	0
itf01g00250.t1	Z23-D3	J432-D3	-5.23416	1.93457	2.7e-12	3.03e-10	3.07486	3.15049	1.98018	2.73518	2.5472	3.66831	2.75828	2.99126	3.43547	2.69845	2.91162	3.01518	5.28786	5.68968	3.19317	4.72357	0	0.04335	0	0.01445	0	0.110453	0	0.0368177	0.040562	0.050882	0	0.0304813	0.13315	0.150632	0.052031	0.111938
itf01g01160.t1	Z23-D3	J432-D3	-11.5192	1.78329	4e-20	1.16e-17	2.37021	1.67481	1.25727	1.76743	1.42872	2.46248	2.51303	2.13474	4.52751	2.57648	2.67221	3.25873	3.54393	5.26243	2.85274	3.88637	0.043716	0.035037	0	0.026251	0	0	0	0	0	0	0	0	0	0	0	0
itf01g01780.t1	Z23-D3	J432-D3	-4.63138	1.2836	2.54e-09	1.78e-07	0.104156	1.10817	0.148712	0.453681	2.00619	1.26988	1.2431	1.50639	5.9592	1.3643	0.294456	2.53932	3.84955	2.79359	5.7984	4.14718	0.008399	0.316132	0.311025	0.211852	0.128879	0.108354	0.226646	0.154626	0.061793	0	0.061656	0.0411497	0.105325	0.113993	0.23354	0.150953
itf01g02230.t1	Z23-D3	J432-D3	-10.4702	0.751463	1.64e-15	2.77e-13	1.46045	2.76157	1.54413	1.92205	3.351	3.36815	2.56804	3.09573	2.23778	3.02508	3.97726	3.08004	2.1405	3.05447	2.10455	2.43317	0	0	0	0	0.047976	0	0	0.015992	0	0	0	0	0	0	0	0
itf01g04260.t1	Z23-D3	J432-D3	-9.86358	0.161578	5.16e-12	5.54e-10	0.25877	0.705628	0.314369	0.426256	0.638616	0.561185	0.403864	0.534555	0.501778	0.192714	0.421048	0.371847	0.541183	1.1243	0.905082	0.856856	0	0	0.020835	0.006945	0	0	0	0	0	0	0	0	0	0	0	0
itf01g06330.t1	Z23-D3	J432-D3	-3.35996	1.84384	6.76e-06	0.000244	2.34602	2.90302	0.914078	2.05437	3.4438	3.72756	3.38976	3.52038	3.3444	1.61939	1.55403	2.17261	2.51473	4.14009	2.57352	3.07611	0.14527	2.00628	0.179611	0.777053	0.39344	0.468312	0.822988	0.56158	0.498344	0.434077	0.35253	0.428317	0.145574	0.178961	0.533552	0.286029
itf01g15960.t1	Z23-D3	J432-D3	-3.18204	1.36056	5.96e-05	0.00167589	2.43441	2.50104	2.5047	2.48005	3.61473	2.83994	3.80642	3.42036	1.47257	5.08336	4.62814	3.72802	2.0098	1.94168	2.63411	2.1952	0.202571	0.092702	0.024763	0.106679	0.083703	0.154128	0.05271	0.096847	0.182236	0.179606	0.219678	0.19384	0.083689	0.186778	0.428104	0.232857
itf01g18180.t1	Z23-D3	J432-D3	-10.6851	0.961976	1.03e-15	1.79e-13	3.11717	3.41781	3.5553	3.36342	5.30953	3.8288	4.32138	4.48657	7.13008	5.15643	4.48218	5.58957	6.69101	9.56883	5.43412	7.23132	0	0	0	0	0	0	0	0	0	0	0	0	0	0	0	0
itf01g29610.t1	Z23-D3	J432-D3	-1.21143	6.41152	3.45e-11	3.2e-09	42.3202	50.057	28.878	40.4184	59.3441	46.5439	44.5018	50.13	74.878	44.9297	44.9772	54.9283	115.877	106.134	108.267	110.093	11.503	15.083	7.92119	11.5024	21.2194	17.1586	9.54316	15.9737	16.0448	10.5732	14.306	13.6413	40.965	48.5806	48.1731	45.9062
itf01g30300.t1	Z23-D3	J432-D3	-1.35635	4.51074	3.36e-09	2.28e-07	24.6584	22.1986	23.4732	23.4434	17.2059	25.8611	21.1665	21.4111	13.4575	8.50564	15.0295	12.3309	12.2939	14.1221	11.8647	12.7602	8.24498	9.98521	6.80571	8.3453	5.59906	6.29052	7.36556	6.41838	4.53336	4.47303	3.83431	4.28024	4.81029	4.84392	4.68401	4.77941
itf01g33960.t1	Z23-D3	J432-D3	-3.20132	3.84231	3.6e-16	6.57e-14	0.542724	0.702103	0.466576	0.570468	1.51622	1.48204	1.52566	1.50798	2.39289	2.70192	3.00458	2.6998	4.75251	8.20582	5.94628	6.30154	0.058985	0.193307	0	0.0840973	0.212047	0.159764	0.022358	0.13139	0.38133	0.407884	0.35437	0.381195	0.585467	0.829826	0.537339	0.650877
itf02g05860.t1	Z23-D3	J432-D3	-4.75743	3.75721	1.89e-26	9.47e-24	5.17169	5.35889	3.50708	4.67922	11.3944	11.6556	9.80161	10.9505	9.75873	7.70246	9.76253	9.07457	9.30435	13.0051	7.91808	10.0759	0	0	0.023263	0.00775433	0.02886	0.109169	0	0.0460097	0.44937	0.262365	0.179078	0.296938	0.439527	0.241732	0.375251	0.35217
itf02g07570.t1	Z23-D3	J432-D3	-1.66425	2.43061	0.000298	0.00654443	11.4438	12.802	11.6784	11.9747	13.9187	12.6826	12.4924	13.0312	11.2611	9.19339	10.8975	10.4506	11.8945	15.5423	9.45908	12.2986	1.82777	3.06618	1.51956	2.13784	1.94431	3.1426	2.74363	2.61018	3.32472	2.96408	2.27602	2.85494	4.09058	3.11679	3.86311	3.69016
itf02g07650.t1	Z23-D3	J432-D3	-5.94608	2.50797	3.73e-07	1.78e-05	2.59114	3.09527	1.48141	2.38927	6.50973	4.41619	5.67838	5.53477	2.75327	3.22479	3.70607	3.22804	3.13057	4.1619	3.84692	3.71313	0.077637	0.273821	0.0332	0.128219	0.095143	0.08443	0	0.0598577	0.349704	0.228063	0.202074	0.259947	0.067325	0.099439	0	0.055588
itf02g07660.t1	Z23-D3	J432-D3	-5.59387	4.29933	1.26e-15	2.15e-13	8.78781	7.84208	6.09937	7.57642	10.6509	8.09534	9.68588	9.47736	5.13209	12.2075	11.6772	9.67227	10.8957	16.6542	9.89855	12.4828	0.287381	0.320929	0.05891	0.222407	0.162391	0.709699	0.207847	0.359979	0.147072	0.256165	0.333087	0.245441	0.084266	0.452668	0.19537	0.244101
itf02g08110.t1	Z23-D3	J432-D3	-11.6969	1.95862	0.00291025	0.0401605	2.95571	0	2.41799	1.79123	8.01074	15.382	6.09273	9.82849	98.1587	19.1296	4.63964	40.6426	8.78532	0	4.35871	4.38134	0	0	0	0	0	0	0	0	0	0	0	0	0	0	0	0
itf02g10570.t2	Z23-D3	J432-D3	-3.89082	3.96374	3.21e-18	7.22e-16	2.9005	4.10295	6.88595	4.6298	3.55489	3.63603	12.2641	6.48501	4.60785	3.25174	3.86827	3.90928	6.77684	4.51413	3.82764	5.03954	0.173979	0	0.086063	0.0866807	0.135579	0.075197	0.047561	0.0861123	0.190728	0.497182	0.24709	0.311667	0.32895	0.408668	0.235548	0.324389
itf02g10940.t1	Z23-D3	J432-D3	-5.12437	1.96174	4.34e-05	0.00126249	7.31965	6.78887	4.49634	6.20162	13.9801	18.5465	7.44727	13.3246	3.44615	3.02934	3.73612	3.40387	2.51202	3.27252	2.36637	2.71697	2.05526	9.76958	1.06575	4.29686	4.0808	3.3961	3.79868	3.75853	0.605467	0.085655	0.445801	0.378974	0.127198	0.084933	0	0.0707103
itf02g18700.t1	Z23-D3	J432-D3	-1.49839	6.03528	1.03e-05	0.000359	5.41365	6.13052	3.98311	5.17576	13.031	11.7066	10.8323	11.8566	13.7788	10.873	13.4798	12.7105	14.8798	23.6162	17.1461	18.5473	0.477247	2.14881	0.475272	1.03378	1.33942	1.22544	1.26202	1.27563	3.65193	3.40142	2.35759	3.13698	8.46507	5.81125	4.38877	6.2217
itf02g26450.t1	Z23-D3	J432-D3	-11.4224	1.6875	3.08e-20	9.13e-18	0.396815	0.370561	0.316394	0.361257	0.649385	0.654893	0.804341	0.702873	0.939259	1.1045	0.845941	0.963233	1.05885	1.70621	1.2527	1.33926	0	0	0	0	0	0	0	0	0	0	0	0	0	0	0	0
itf03g04980.t1	Z23-D3	J432-D3	-10.9065	1.17895	8.11e-18	1.74e-15	2.6553	1.0599	1.16645	1.62722	2.2096	4.03236	3.84084	3.36093	2.27765	4.43734	5.27846	3.99782	4.30243	5.46935	4.50645	4.75941	0	0	0	0	0	0	0	0	0	0	0	0	0	0	0	0
itf03g05350.t1	Z23-D3	J432-D3	-4.88421	2.75795	8.45e-10	6.45e-08	0.445329	0.409449	0.334491	0.396423	0.78345	0.890525	0.571168	0.748381	4.09834	1.10863	0.601735	1.93624	4.6067	5.24036	5.57918	5.14208	0.022187	0.057381	0.093249	0.0576057	0	0	0	0	0.100022	0	0.02836	0.042794	0.029585	0.243673	0.22122	0.164826
itf03g05620.t2	Z23-D3	J432-D3	-1.7284	5.47655	1.08e-13	1.44e-11	14.8928	0	12.4169	9.10323	23.6909	16.439	23.9595	21.3631	22.2333	21.5088	22.4352	22.0591	19.4525	29.3579	20.2657	23.0254	3.993	4.25847	3.59796	3.94981	5.60214	4.0572	3.63907	4.43281	5.2005	6.25191	4.89994	5.45079	6.33381	7.00285	6.58013	6.63893
itf03g17190.t1	Z23-D3	J432-D3	-6.61758	0.558283	4.41e-07	2.07e-05	0.109713	0.126522	0.142051	0.126095	0.218017	0.442451	0.211172	0.290547	0.456723	0.247885	0.338923	0.347844	0.387524	0.333363	0.586869	0.435919	0	0.0393	0	0.0131	0	0	0	0	0	0	0	0	0	0	0.011359	0.00378633
itf03g20920.t2	Z23-D3	J432-D3	-1.91877	0.627812	0.00141974	0.0227831	2.22582	5.41795	1.14019	2.92799	3.48455	23.4823	3.65056	10.2058	2.00993	2.02256	3.66514	2.56588	0.811468	1.20225	0.914724	0.976147	0	1.2233	1.03695	0.753414	0.666639	0.089529	0.25849	0.338219	0.425149	0.66573	0.266443	0.452441	0.18195	0.215203	0.338473	0.245209
itf03g21110.t1	Z23-D3	J432-D3	-1.0009	5.79711	1.99e-06	8.04e-05	26.4332	23.8925	20.25	23.5252	56.1688	54.7354	48.1499	53.018	27.8941	22.3628	31.2392	27.1654	21.566	28.6689	20.6638	23.6329	10.0913	13.8475	8.83536	10.9247	12.5124	7.22185	7.39802	9.04409	12.6123	10.0125	7.88988	10.1715	11.5571	11.9086	10.3898	11.2852
itf03g22070.t1	Z23-D3	J432-D3	-4.01844	2.55811	1.86e-14	2.78e-12	1.67087	1.04545	1.09484	1.27038	1.78892	2.18331	1.7488	1.90701	2.13306	2.14574	2.12522	2.13468	3.14759	3.89021	3.1166	3.3848	0.024142	0.063027	0.059668	0.0489457	0.106793	0.047268	0.082509	0.0788567	0.242234	0.199899	0.154098	0.198744	0.194423	0.130717	0.26478	0.19664
itf03g28530.t1	Z23-D3	J432-D3	-10.8164	1.09057	5.56e-17	1.07e-14	1.53261	0.859924	0.68499	1.02584	1.92143	1.35477	1.83288	1.70303	1.04789	2.52531	3.07969	2.21763	4.68459	4.90423	3.53243	4.37375	0	0	0	0	0	0	0	0	0	0	0	0	0	0	0	0
itf04g02320.t1	Z23-D3	J432-D3	-1.58646	5.31458	2.49e-15	4.14e-13	109.16	99.6974	113.884	107.58	84.0782	76.1047	82.1662	80.7831	82.8554	85.5907	88.7083	85.7181	48.8826	58.6432	49.7635	52.4298	4.31367	7.40352	3.55748	5.09155	7.0848	14.3754	8.68746	10.0492	16.738	13.2302	13.6919	14.5533	16.234	15.832	18.2708	16.779
itf04g06570.t1	Z23-D3	J432-D3	-3.1695	4.93228	6.81e-37	6.35e-34	33.9621	36.0775	39.2461	36.4286	29.7477	30.8337	32.3318	30.9711	53.4114	26.8423	34.0217	38.0918	56.9032	66.0942	64.5804	62.526	2.42143	4.69649	3.28831	3.46875	4.43665	9.11944	6.22095	6.59235	6.36728	6.43953	6.02921	6.27867	6.98388	5.58644	7.46718	6.67917
itf04g07990.t1	Z23-D3	J432-D3	-1.77776	6.73412	2.21e-05	0.000697	53.0801	49.9726	18.9011	40.6513	69.1744	65.9959	59.9235	65.0312	69.7021	53.8027	68.8692	64.1247	72.7986	53.5571	77.8667	68.0741	5.67247	26.3522	2.56967	11.5315	18.7359	30.4938	21.9382	23.7226	15.8208	12.6383	14.3976	14.2856	9.49373	25.5428	23.1981	19.4115
itf04g10610.t1	Z23-D3	J432-D3	-12.5103	2.76614	3.27e-32	2.37e-29	19.8102	27.5331	22.7462	23.3632	22.47	48.4606	20.7214	30.5507	6.81374	6.77506	14.8192	9.46933	6.26979	10.6383	6.84724	7.91845	11.8498	10.0852	9.95967	10.6316	8.64199	4.37964	5.65444	6.22536	0.374542	0.652972	0.827941	0.618485	0	0	0	0
itf04g13450.t1	Z23-D3	J432-D3	-10.0795	0.370983	3.92e-14	5.63e-12	0.64956	0.179292	0.497864	0.442239	1.23288	0.967433	0.7962	0.998839	0.580077	0.71174	0.683104	0.658307	0.800282	1.06801	0.745093	0.87113	0.042334	0	0.025373	0.022569	0.013031	0	0	0.00434367	0.006342	0.01385	0	0.00673067	0	0	0	0
itf04g14260.t1	Z23-D3	J432-D3	-8.53352	3.69884	1.16e-07	6.11e-06	49.4499	61.9651	35.6606	49.0252	40.1251	41.907	34.1746	38.7356	46.4764	15.9484	27.057	29.8273	47.0317	61.1354	39.4216	49.1962	0.687834	0.587384	0.126437	0.467218	0.181406	1.60707	0.342842	0.710439	0.098732	0.436464	0.226193	0.253796	0	0	0.368588	0.122863
itf04g17290.t1	Z23-D3	J432-D3	-3.35613	0.535369	7.85e-07	3.48e-05	4.60432	5.70503	4.32341	4.87759	8.05771	7.13558	5.16803	6.7871	7.26224	3.28181	7.01842	5.85416	5.39219	7.68547	3.76456	5.61407	0	0.112389	0	0.037463	0.084947	0.096051	0.131895	0.104298	0	0.289609	0.230442	0.17335	0.5163	0.411735	0.58817	0.505402
itf04g18180.t1	Z23-D3	J432-D3	-1.36566	3.83606	0.00031	0.0067461	27.832	29.353	21.9339	26.373	42.0376	39.145	35.5068	38.8965	40.4514	25.7428	33.8171	33.3371	31.182	46.8034	25.2191	34.4015	6.65987	10.7823	8.93507	8.79242	6.86312	10.046	7.74754	8.21888	10.3145	7.35374	4.26347	7.31058	15.0369	9.63775	13.4031	12.6926
itf04g22480.t1	Z23-D3	J432-D3	-3.36547	1.07423	0.000487	0.00969343	5.32271	5.72398	4.70848	5.25172	4.14336	13.1286	3.65647	6.97613	15.4017	1.83336	7.44349	8.2262	1.96278	2.74538	1.93822	2.21546	1.04546	1.99413	1.75367	1.59775	1.14837	0.523875	1.22371	0.965316	0.272175	0.379315	0.030479	0.227323	0.033904	0.142725	0.437042	0.204557
itf04g25750.t1	Z23-D3	J432-D3	-4.94964	2.45884	6.92e-11	6.19e-09	0.215457	0.156923	0.147663	0.173348	0.353436	0.454257	0.401065	0.402919	0.435352	0.596184	0.522049	0.517862	0.803579	0.81484	1.0829	0.90044	0.013862	0	0	0.00462067	0.009183	0	0.004452	0.004545	0.003935	0	0.011408	0.00511433	0.048306	0.021152	0.012005	0.0271543
itf04g27740.t1	Z23-D3	J432-D3	-12.7898	3.04424	3.44e-33	2.64e-30	1.18402	3.10868	1.8744	2.0557	4.08385	2.12049	2.95205	3.05213	4.34036	2.11346	2.24564	2.89982	12.8646	15.485	7.4804	11.9433	0	0	0	0	0	0	0	0	0	0	0	0	0	0	0	0
itf04g29640.t1	Z23-D3	J432-D3	-1.68426	1.89052	0.00169812	0.0263279	1.90262	0.530866	1.31227	1.24858	2.53758	3.73479	2.45165	2.90801	1.73344	1.42726	1.96062	1.70711	3.04346	3.65396	3.047	3.24814	0	0.063431	0	0.0211437	0.075426	0.327395	0.214466	0.205762	0.124387	0.088492	0.144081	0.118987	0.924089	0.64911	1.3457	0.972965
itf04g29650.t1	Z23-D3	J432-D3	-2.85007	1.74165	5.67e-05	0.00160563	1.39115	0.79177	1.30623	1.16305	3.57338	4.99632	3.22592	3.93187	2.99343	2.16716	1.77579	2.31212	2.92662	2.66176	2.44537	2.67791	0	0.105435	0.05421	0.053215	0.169684	0.567531	0.512479	0.416565	0.355725	0.127769	0.243545	0.242346	0.252788	0.17362	0.649756	0.358721
itf04g31280.t1	Z23-D3	J432-D3	-4.48554	2.52888	3.63e-19	9.29e-17	2.30954	1.50697	1.10867	1.64173	4.80692	4.29772	3.48459	4.19641	1.47919	2.64452	3.24569	2.45647	3.56779	4.5067	4.3073	4.12726	0.063629	0.100702	0	0.054777	0.055748	0	0	0.0185827	0.074831	0.134193	0.140792	0.116605	0.148696	0.187039	0.179422	0.171719
itf04g31560.t1	Z23-D3	J432-D3	-2.52522	3.72026	3.2e-14	4.64e-12	1.98647	1.4175	1.25972	1.55456	3.06198	3.47693	3.06554	3.20148	2.81969	3.39087	3.53275	3.24777	3.09708	4.23599	4.35795	3.89701	0.068749	0.523368	0	0.197372	0.127534	0.546889	0.477006	0.38381	0.83292	1.17868	0.767017	0.926207	0.604118	0.635308	0.709519	0.649648
itf04g31750.t1	Z23-D3	J432-D3	-1.92274	5.69567	3.22e-05	0.00097	55.3307	111.995	97.7944	88.3733	103.557	167.489	75.5093	115.518	54.9901	34.2854	46.2313	45.1689	35.4553	51.7596	42.6967	43.3039	23.381	60.8778	35.8713	40.0434	13.5872	3.63848	12.3547	9.86014	11.7724	8.98432	6.37978	9.0455	13.85	4.74608	14.2228	10.9396
itf05g02530.t1	Z23-D3	J432-D3	-3.20303	1.74557	2.19e-09	1.56e-07	5.56661	2.32146	3.53564	3.8079	7.7121	9.24464	10.903	9.28659	9.89448	10.4882	9.97993	10.1209	15.5374	16.1328	15.0458	15.572	1.24538	0.109852	0.485511	0.613581	1.50551	0.772479	0.292161	0.856715	0.984795	0.800768	1.05571	0.947092	1.66813	1.3957	1.71474	1.59286
itf05g09470.t1	Z23-D3	J432-D3	-3.02536	0.994505	1.39e-06	5.82e-05	1.17246	0.332977	0.507	0.670812	0.928238	1.43368	1.15662	1.17285	1.14642	1.73466	1.45444	1.44518	2.10659	2.0934	2.25162	2.15054	0.1026	0.103125	0	0.068575	0.09915	0.058688	0.014674	0.057504	0.149262	0.157769	0.180098	0.162376	0.190893	0.344979	0.205937	0.24727
itf05g09800.t1	Z23-D3	J432-D3	-10.1355	0.425423	1.02e-13	1.37e-11	17.1558	15.9673	9.12747	14.0835	12.5417	16.5417	13.7869	14.2901	14.3053	10.4099	10.8488	11.8547	9.57466	7.31593	6.02986	7.64015	0	0	0	0	0	0	0	0	0	0	0	0	0	0	0	0
itf05g15590.t1	Z23-D3	J432-D3	-7.82891	2.04153	2.91e-08	1.68e-06	1.98242	2.51471	3.52386	2.67367	6.46218	4.22912	4.52941	5.07357	3.79366	2.43614	5.13586	3.78855	6.00898	10.3535	3.65811	6.67352	0	0	0.048574	0.0161913	0	0	0	0	0	0	0	0	0	0	0.066067	0.0220223
itf05g15600.t1	Z23-D3	J432-D3	-4.33787	-0.163569	4.26e-08	2.37e-06	0.762363	1.09377	0.89495	0.917029	1.29337	1.48293	1.18401	1.32011	1.86507	0.863296	1.48225	1.40354	1.231	1.75677	0.954563	1.31411	0.011535	0.03196	0.146855	0.06345	0.055068	0	0.011795	0.0222877	0	0	0.007678	0.00255933	0.058684	0.056744	0.055702	0.0570433
itf05g18430.t1	Z23-D3	J432-D3	-4.31412	2.53474	2.47e-11	2.34e-09	5.11849	3.71708	3.94831	4.26129	6.34042	8.08319	6.31641	6.91334	9.57653	5.71418	8.07986	7.79019	7.46319	11.6212	5.94035	8.34159	0.272629	0.256977	0	0.176535	0.297386	0.785131	1.43276	0.838424	0.708225	0.265371	0.28602	0.419872	0.485485	0.192206	0.503376	0.393689
itf05g22840.t1	Z23-D3	J432-D3	-5.19764	3.21458	6.49e-31	4.13e-28	1.37675	1.8449	1.01269	1.41145	3.57964	2.76916	2.90897	3.08592	4.35978	2.50432	2.98659	3.28356	4.15996	5.15154	4.75897	4.69016	0.122698	0.07802	0.112201	0.104306	0.281235	0.020394	0.01998	0.107203	0.098565	0.122362	0.054854	0.091927	0.137926	0.120849	0.097099	0.118625
itf06g15450.t1	Z23-D3	J432-D3	-1.44876	3.0554	0.000229	0.00521941	43.2931	44.2827	44.7764	44.1174	46.2451	52.503	36.8896	45.2126	20.3596	12.159	15.2108	15.9098	13.9826	11.9321	10.6371	12.184	10.5867	24.245	16.0486	16.9601	10.4538	12.453	11.4055	11.4374	6.2132	3.87146	5.65706	5.24724	4.68493	3.35499	4.84163	4.29385
itf06g16640.t1	Z23-D3	J432-D3	-11.4406	1.70558	2.52e-20	7.65e-18	0.636414	1.26222	0.489351	0.795994	0.911146	1.94672	3.68414	2.18067	2.78665	2.6858	0.992833	2.15509	4.56123	6.72649	4.1904	5.15937	0	0	0	0	0	0	0	0	0	0	0	0	0	0	0	0
itf06g18960.t1	Z23-D3	J432-D3	-2.01115	1.65426	0.00107189	0.0184118	13.9065	16.5554	23.7935	18.0851	20.2469	22.5694	13.7293	18.8486	11.0454	9.60769	16.2964	12.3165	5.81011	6.94391	3.95928	5.5711	6.34584	11.7036	10.6205	9.55666	6.82962	3.61041	4.84261	5.09421	2.54048	2.91134	2.85456	2.76879	1.66284	0.755677	1.50655	1.30835
itf06g24270.t1	Z23-D3	J432-D3	-8.31795	2.89889	4.45e-12	4.86e-10	0.963745	1.16245	0.944104	1.02343	1.99954	2.6739	1.38872	2.02072	2.56214	2.59557	2.41044	2.52272	3.28215	4.56427	3.63775	3.82806	0.1062	0.106994	0.086851	0.100015	0.089805	0.053582	0	0.0477957	0.075604	0	0	0.0252013	0	0.030974	0	0.0103247
itf07g06970.t1	Z23-D3	J432-D3	-6.82846	1.30853	3.88e-06	0.000148	40.4883	57.0481	42.7054	46.7472	66.7388	49.3514	72.5292	62.8731	39.5128	29.5673	42.8803	37.3201	5.29619	6.72679	3.91194	5.31164	0	0	0	0	0	0	0	0	0	0	0	0	0	0	0.131156	0.0437187
itf07g12170.t2	Z23-D3	J432-D3	-12.1417	2.40022	5.99e-22	2.14e-19	5.62327	5.59514	3.69666	4.97169	6.88886	7.56014	8.25521	7.56807	5.8507	7.88421	11.9228	8.55257	8.657	10.5953	4.22466	7.82564	0	0	0	0	0	0	0	0	0	0	0	0	0	0	0	0
itf07g14260.t1	Z23-D3	J432-D3	-4.7032	2.88384	2.41e-08	1.41e-06	22.7157	18.978	15.5406	19.0781	21.0649	23.0694	23.1371	22.4238	23.4263	19.9331	19.6488	21.0028	24.3302	25.8269	18.5757	22.9109	0.186005	0.47486	0.197999	0.286288	0.234806	0.232479	0	0.155762	0.202612	0.253863	0.35937	0.271948	1.22646	1.057	0.156812	0.813423
itf07g19380.t1	Z23-D3	J432-D3	-1.45279	2.75122	0.000298	0.0065412	16.4383	18.4397	12.6144	15.8308	13.8464	13.7155	9.95887	12.5069	6.8612	7.04748	8.75001	7.55289	5.24146	4.65652	5.00754	4.96851	2.53282	2.88169	1.53177	2.31543	2.07824	1.76415	1.78783	1.87674	2.16987	1.99827	1.65971	1.94261	1.92687	1.56675	1.74052	1.74472
itf08g03080.t1	Z23-D3	J432-D3	-5.17605	1.79907	0.000107	0.00276824	0.771944	0.781683	0.810547	0.788058	1.17524	1.33969	1.14671	1.22054	1.90149	1.08639	1.46159	1.48316	1.85424	2.34282	1.69533	1.96413	0.023193	0.08419	0.114932	0.074105	0.034647	0.077685	0.049447	0.0539263	0.064419	0.127956	0.014172	0.068849	0.109248	0.033548	0	0.0475987
itf08g04100.t1	Z23-D3	J432-D3	-6.77091	0.337513	2.22e-07	1.1e-05	3.91977	3.83177	3.47703	3.74286	4.09951	4.99871	3.95702	4.35175	3.13786	3.7182	3.96061	3.60556	1.79076	3.98943	1.52936	2.43652	0.018522	0	0	0.006174	0	0	0	0	0	0	0	0	0	0	0.048493	0.0161643
itf09g03270.t1	Z23-D3	J432-D3	-2.27536	2.59358	7.38e-05	0.00201372	1.57427	0.755254	0.546672	0.958733	2.65718	1.02136	3.27883	2.31913	3.45795	1.3409	1.34159	2.04681	3.45271	6.33463	5.31745	5.03493	0	0.041361	0	0.013787	0	0	0.091023	0.030341	0.31301	0.341257	0.129724	0.26133	1.15848	0.518417	1.30361	0.993501
itf09g05490.t1	Z23-D3	J432-D3	-11.3381	1.60431	3.78e-20	1.11e-17	0.789578	0.73614	0.451065	0.658928	2.07377	2.49092	2.31981	2.29483	1.79451	1.2907	1.43741	1.50754	1.56296	1.61114	1.16879	1.44763	0	0	0	0	0	0	0	0	0	0	0	0	0	0	0	0
itf09g13160.t1	Z23-D3	J432-D3	-8.4902	2.00745	1.74e-17	3.49e-15	18.1279	8.57074	7.58629	11.4283	20.4862	25.1618	18.9766	21.5415	9.27264	33.2525	31.1308	24.552	22.1623	30.753	26.0144	26.3099	0	0	0	0	0	0	0	0	0	0	0	0	0	0	0.187686	0.062562
itf09g13180.t1	Z23-D3	J432-D3	-8.67015	2.56102	7.76e-20	2.16e-17	10.3904	7.13703	3.82485	7.11742	14.1164	16.8219	13.1398	14.6927	6.61342	21.0482	22.1348	16.5988	15.1083	18.2687	17.2882	16.8884	0	0	0	0	0	0	0	0	0	0	0	0	0	0	0.1024	0.0341333
itf09g15040.t1	Z23-D3	J432-D3	-4.09892	0.441774	2.15e-05	0.000683	3.258	6.64649	3.69659	4.5337	9.00421	9.50413	8.70279	9.07038	12.4846	5.22467	7.46086	8.39004	5.37923	14.1275	2.37636	7.29438	0.899421	0.110149	0.43788	0.482483	0.569871	0.268359	0.810158	0.549463	0.192754	0.369211	0.514929	0.358965	0.37445	0.369365	0.299973	0.347929
itf09g16810.t1	Z23-D3	J432-D3	-7.26791	5.58458	1.04e-68	2.47e-65	0	0	0	0	0.029406	10.8101	8.62085	6.4868	48.4892	25.9744	17.4049	30.6228	137.023	90.4176	86.5262	104.656	0	0	0	0	0	0	0	0	0.088872	0	0	0.029624	0.655146	0.762091	0.481129	0.632789
itf10g06870.t1	Z23-D3	J432-D3	-2.05511	2.36719	0.000187	0.00446463	4.95155	3.31875	1.18577	3.15202	5.34835	5.4531	4.6925	5.16465	9.91631	6.60853	6.90234	7.80906	6.14648	6.53779	10.3078	7.66401	0.78934	1.23798	0.838432	0.95525	1.05393	0.949671	0.618551	0.874051	1.79656	1.2365	0.916398	1.31649	1.68779	2.35417	1.27129	1.77108
itf10g07800.t1	Z23-D3	J432-D3	-4.57821	2.31113	3.21e-15	5.31e-13	1.99809	1.088	1.08464	1.39024	3.0725	3.42106	2.33255	2.94204	4.18217	3.63287	3.88895	3.90133	7.78741	8.60747	7.86587	8.08691	0	0.257704	0.212694	0.156799	0.223729	0.142825	0.055771	0.140775	0.171545	0	0.079545	0.0836967	0.303456	0.435423	0.208492	0.31579
itf10g11230.t1	Z23-D3	J432-D3	-5.21961	3.92006	2.71e-47	3.72e-44	10.2972	6.63394	7.38255	8.10456	9.67915	10.0334	10.1488	9.9538	17.2461	15.0759	15.2967	15.8729	23.8826	24.6533	18.7411	22.4256	1.10797	2.73367	1.63635	1.826	0.838858	0.977709	1.86033	1.22563	0.701144	0.506793	0.553775	0.587237	0.54694	0.613739	0.543478	0.568052
itf10g15270.t1	Z23-D3	J432-D3	-12.2014	2.45921	8.78e-29	5.21e-26	5.91658	2.46316	2.43403	3.60459	5.79676	8.54163	5.9773	6.7719	4.63377	13.2121	12.5601	10.1353	10.1318	11.6905	14.1126	11.9783	0	0	0	0	0	0	0	0	0	0	0	0	0	0	0	0
itf10g21790.t2	Z23-D3	J432-D3	-3.53517	4.79656	6.53e-21	2.08e-18	6.79512	4.14404	5.47981	5.47299	13.0849	10.8928	8.62981	10.8692	12.7354	9.19586	11.3196	11.0836	14.7086	15.4526	13.5783	14.5798	0	0.042845	0	0.0142817	0.039511	0	0.018946	0.0194857	0.282025	0.188445	0.071551	0.180674	1.72275	0.902976	0.962584	1.1961
itf11g03730.t1	Z23-D3	J432-D3	-2.88358	6.17945	1.18e-36	1.06e-33	59.7263	77.4774	88.3335	75.1791	50.1986	36.6267	43.1321	43.3191	68.6605	46.0051	59.6673	58.1109	70.7031	91.3492	83.8136	81.9553	6.60625	6.0096	4.52333	5.71306	7.84058	7.31119	6.17893	7.11023	7.87011	8.15483	8.87176	8.2989	12.14	9.37216	10.4007	10.6376
itf11g07700.t1	Z23-D3	J432-D3	-7.5283	3.93434	5.08e-14	7.17e-12	40.5561	53.0376	45.0604	46.218	21.7395	18.6459	10.3341	16.9065	12.5916	26.6087	26.158	21.7861	15.273	14.0295	16.6812	15.3279	0.610267	0.442732	0.64652	0.566506	0	0.187478	0.393779	0.193752	0.274239	0.306543	0.535007	0.37193	0	0.106581	0.12768	0.078087
itf11g12390.t1	Z23-D3	J432-D3	-1.58805	3.45517	7.04e-05	0.00193603	13.6286	9.55837	9.57771	10.9216	16.5243	24.518	12.1191	17.7205	9.45946	16.589	16.7572	14.2686	14.649	10.6738	10.5906	11.9712	6.1482	3.05548	4.2678	4.49049	6.04073	2.65274	3.13451	3.94266	3.38202	2.53482	3.82519	3.24734	3.18109	5.08682	3.24541	3.83777
itf11g20020.t1	Z23-D3	J432-D3	-10.5371	0.817107	3.49e-15	5.73e-13	1.09205	1.96188	1.13682	1.39692	1.36433	1.18491	1.33413	1.29446	0.994914	0.5949	0.636956	0.742257	1.37958	1.51727	0.898732	1.26519	0	0	0	0	0	0	0	0	0	0	0	0	0	0	0	0
itf12g07530.t1	Z23-D3	J432-D3	-2.06725	0.328052	0.0010093	0.017603	1.27724	0.964808	0.85906	1.0337	2.11194	3.04734	2.39469	2.51799	1.56023	1.18959	1.53168	1.42717	1.52468	1.41544	1.35699	1.43237	0.426355	0.616498	0.476869	0.506574	0.543589	0.296681	0.207787	0.349352	0.232842	0.509904	0.222712	0.321819	0.273834	0.222731	0.467583	0.321383
itf12g12100.t1	Z23-D3	J432-D3	-12.9354	3.18916	3.31e-47	4.32e-44	3.22409	5.24932	9.1665	5.87997	9.94685	10.5193	8.12916	9.53177	15.005	5.07246	13.168	11.0818	18.6157	19.2822	16.0115	17.9698	0.108608	0	0	0.0362027	0	0	0	0	0	0	0	0	0	0	0	0
itf12g12310.t2	Z23-D3	J432-D3	-10.601	0.878965	1.86e-15	3.12e-13	6.74061	6.40545	7.72713	6.95773	3.3244	3.99629	6.12714	4.48261	6.18126	5.25345	3.70056	5.04509	2.15549	1.49476	1.96461	1.87162	0	0	0	0	0	0	0	0	0	0	0	0	0	0	0	0
itf12g12830.t1	Z23-D3	J432-D3	-10.7984	1.07234	4.93e-16	8.81e-14	3.27683	1.96678	1.92604	2.38988	3.04571	5.30401	4.68651	4.34541	2.71956	6.00988	7.61462	5.44802	5.48741	6.69872	8.61617	6.9341	0	0	0	0	0	0	0	0	0	0	0	0	0	0	0	0
itf12g23280.t1	Z23-D3	J432-D3	-5.94023	4.57645	4.04e-62	8.11e-59	8.5909	8.35304	8.72816	8.55737	16.7481	17.64	13.4723	15.9534	25.0496	18.8243	25.9158	23.2632	39.44	58.3171	36.0244	44.5938	2.17148	0.805545	2.75722	1.91141	3.28846	1.47603	1.42632	2.0636	0.59736	0.494294	0.93234	0.674665	0.671545	0.720731	0.646317	0.679531
itf13g03690.t2	Z23-D3	J432-D3	-10.5703	0.847865	1e-11	1.01e-09	0.701379	2.26438	0.735241	1.23367	0.6088	1.21218	0.628259	0.816413	0.60835	0.936626	0.887635	0.81087	0.478382	0.910122	1.50804	0.965515	0	0	0	0	0	0	0	0	0	0	0	0	0	0	0	0
itf13g07310.t1	Z23-D3	J432-D3	-3.77948	1.68442	1.12e-08	7.02e-07	1.37282	1.167	0.759835	1.09988	4.08416	3.39998	2.69906	3.3944	1.15469	1.48939	2.51218	1.71875	3.58819	6.71675	5.02933	5.11142	0.152215	0	0	0.0507383	0	0.077858	0	0.0259527	0.069752	0.123581	0	0.0644443	0.449705	0.3568	0.217004	0.34117
itf13g09070.t1	Z23-D3	J432-D3	-4.79796	0.339216	1.78e-05	0.000578	0.273367	0.174177	0.101301	0.182948	0.595693	0.654302	0.276805	0.508933	0.555701	0.533591	0.48203	0.523774	1.32673	1.15331	0.815727	1.09859	0	0	0	0	0	0	0	0	0	0	0	0	0	0.070021	0.029673	0.0332313
itf13g15840.t1	Z23-D3	J432-D3	-3.03208	1.8314	3.21e-07	1.55e-05	4.27693	3.17887	3.67089	3.7089	5.37533	4.81054	4.24359	4.80982	5.91174	5.99337	5.48282	5.79598	5.80041	4.78584	5.34139	5.30921	0.315976	0.783924	0.310344	0.470081	0.505932	0.58081	0.80975	0.632164	1.1423	1.02348	1.0997	1.08849	0.35195	0.757555	0.760448	0.623318
itf13g19790.t1	Z23-D3	J432-D3	-3.92201	1.31909	3.61e-08	2.03e-06	1.12321	1.41628	1.86544	1.46831	2.27412	2.05228	1.59353	1.97331	2.39774	2.22297	3.56457	2.72843	2.14569	2.51186	3.4924	2.71665	0	0.067114	0	0.0223713	0.195219	0.045807	0.278386	0.173137	0.185653	0.054039	0.214348	0.151347	0.117629	0.260734	0.125663	0.168009
itf13g20020.t1	Z23-D3	J432-D3	-1.37219	7.38501	0.000488	0.00970071	107.761	71.1769	89.45	89.4627	150.905	116.482	132.741	133.376	144.69	112.05	126.542	127.761	96.6243	133.62	131.217	120.487	53.1081	50.2752	26.3192	43.2342	55.7498	46.0068	40.8378	47.5315	55.4065	40.9144	58.5959	51.6389	67.7999	28.3785	36.7583	44.3122
itf13g20740.t2	Z23-D3	J432-D3	-2.32574	2.73472	6.17e-05	0.00172827	1.08294	2.58715	2.24497	1.97169	6.25559	4.06468	3.05486	4.45838	3.44409	5.37662	3.67068	4.1638	3.06389	4.0766	1.26153	2.80067	0.756422	0.660372	0.1025	0.506431	0.825702	0.820501	0.87234	0.839514	1.31035	1.87923	1.13291	1.44083	0.587365	0.535127	0.452429	0.524974
itf14g07710.t1	Z23-D3	J432-D3	-3.11975	2.71946	0.00225558	0.0330848	4.19408	1.63346	2.31022	2.71259	2.89679	2.73806	3.15544	2.9301	4.46104	3.22947	2.76245	3.48432	6.61747	4.32146	5.6089	5.51594	0	0	0.049309	0.0164363	0.122845	0.262678	0.098216	0.161246	0.031228	0.11736	0	0.0495293	0.33104	1.39806	0.089526	0.606209
itf15g01180.t1	Z23-D3	J432-D3	-2.32697	2.03682	0.000265	0.00591853	3.07191	2.68578	2.732	2.8299	4.18062	4.96663	4.22919	4.45882	3.9246	3.42681	3.61598	3.6558	4.65615	4.33364	4.10286	4.36422	0.20735	0.30888	0.235226	0.250485	0.032584	0.31525	0.163762	0.170532	0.35185	0.403071	0.249126	0.334682	0.779065	1.29418	0.400865	0.824705
itf15g05230.t1	Z23-D3	J432-D3	-1.18803	7.3492	0.00303731	0.0414538	36.0177	17.7189	32.267	28.6679	72.7902	107.542	90.2536	90.1952	201.336	83.1112	97.3111	127.253	528.738	661.869	435.448	542.018	3.18349	8.86356	6.12894	6.05866	27.4363	16.6931	32.3329	25.4874	42.7222	31.5907	37.5118	37.2749	340.749	130.702	205.83	225.76
itf15g09860.t1	Z23-D3	J432-D3	-2.5984	-0.234601	0.00303487	0.0414422	4.98438	3.13681	4.66157	4.26092	3.31606	2.86111	3.10112	3.09276	0.520463	1.58751	1.64502	1.251	0.651887	0.661908	0.315021	0.542939	0.19656	0.414751	0.091233	0.234181	0.207214	0.215009	0.094346	0.17219	0.257921	0.224484	0.176616	0.219674	0.139946	0.075514	0.027199	0.0808863
itf15g18310.t1	Z23-D3	J432-D3	-3.59262	1.9938	1.11e-07	5.87e-06	1.65833	1.26441	0.661151	1.19463	1.361	2.3024	1.49712	1.72017	3.34938	2.0289	3.85826	3.07885	3.35676	3.7968	2.57235	3.24197	0	0.08886	0	0.02962	0.081854	0.101387	0.140562	0.107934	0.070285	0.15713	0.207562	0.144992	0.23273	0.399487	0.122921	0.251713
itf15g20660.t1	Z23-D3	J432-D3	-10.1202	0.410702	5.67e-14	7.91e-12	2.59846	5.57054	3.43117	3.86672	2.4945	2.98923	4.06118	3.18163	1.91929	1.84252	3.146	2.30261	1.72249	2.12919	1.31848	1.72339	0	0	0	0	0	0	0	0	0	0	0	0	0	0	0	0
itf15g20660.t12	Z23-D3	J432-D3	-5.74738	1.32786	0.0027398	0.0384589	9.50589	9.10538	5.87453	8.16193	7.78318	4.73375	10.4213	7.64607	5.30775	3.18557	7.30571	5.26635	3.56663	2.72313	1.83511	2.70829	0	0	0	0	0	0	0	0	0	0	0	0	0	0	0.145444	0.0484813
itf15g20660.t7	Z23-D3	J432-D3	-10.1992	0.487518	3.18e-14	4.64e-12	3.29077	5.45719	4.16789	4.30529	3.1754	3.61448	5.6767	4.15553	2.19625	2.49431	3.76407	2.81821	1.97364	2.06487	1.33356	1.79069	0	0	0	0	0	0	0	0	0	0	0	0	0	0	0	0
itf15g20660.t8	Z23-D3	J432-D3	-11.0849	1.35456	1.07e-18	2.56e-16	4.33058	10.0535	9.96989	8.118	4.9738	4.9038	8.7651	6.21423	3.02194	4.61501	5.81825	4.48507	3.57759	3.63696	2.79545	3.33667	0	0	0	0	0	0	0	0	0	0	0	0	0	0	0	0

## Sheet: Table S3
Table S3： FPKM values of 158 transcription factors.
Gene ID	sampleA	sampleB	logFC	logCPM	pvalue	FDR	J432_CK_1	J432_CK_2	J432_CK_3	J432_CK-mean	J432_D1_1	J432_D1_2	J432_D1_3	J432_D1_mean	J432_D2_1	J432_D2_2	J432_D2_3	J432_D2_mean	J432_D3_1	J432_D3_2	J432_D3_3	J432_D3_mean	Z23_CK_1	Z23_CK_2	Z23_CK_3	Z23_CK_mean	Z23_D1_1	Z23_D1_2	Z23_D1_3	Z23_D1_mean	Z23_D2_1	Z23_D2_2	Z23_D2_3	Z23_D2_mean	Z23_D3_1	Z23_D3_2	Z23_D3_3	Z23_D3_mean
itf00g03420.t1	Z23-D3	J432-D3	11.7889	2.04811	1e-22	3.9e-20	0	0	0	0	0	0	0	0	0	0	0	0	0	0	0	0	0	1.92467	0	0.641558	0	1.73631	1.16753	0.967946	3.24993	2.65142	3.53792	3.14643	3.46128	2.31707	3.60175	3.1267
itf00g03420.t2	Z23-D3	J432-D3	4.413	0.530307	1.23e-08	7.6e-07	0.029006	0.029523	0	0.0195097	0.065365	0	0	0.0217883	0.099647	0	0	0.0332157	0.068795	0.026004	0.045799	0.046866	0.077709	1.03064	0.039074	0.382475	0.235528	2.248	1.19692	1.22682	1.50228	0	0.929695	0.810659	1.13806	1.00616	0.838543	0.994253
itf00g03420.t3	Z23-D3	J432-D3	10.4068	0.6846	0.00323464	0.0433542	0	0	0	0	0	0	0	0	0	0	0	0	0	0	0	0	0	0	0	0	0	0	0	0	0	1.13996	0	0.379987	0	1.432	2.47077	1.30092
itf01g00480.t2	Z23-D1	J432-D1	-1.23095	6.04783	2.87378e-06	0.000244896	56.744	43.0841	46.4529	48.7603	85.5734	83.5941	77.7882	82.3186	27.9507	17.0639	63.8349	36.2832	10.8129	11.5809	7.75193	10.0486	17.4052	27.291	15.3443	20.0135	27.3022	26.7164	33.3019	29.1068	13.1529	14.0972	13.4556	13.5685	5.76329	6.89877	12.1268	8.26296
itf01g03600.t2	Z23-D3	J432-D3	7.11347	3.09844	4.56e-18	1.01e-15	11.2307	0	14.4225	8.55105	22.6642	0.022823	7.51361	10.0669	20.5039	0.039295	0.062891	6.86869	0.035984	0.0188	0.044326	0.0330367	0	4.52619	0.0628	1.52966	0.041378	1.85086	0.021581	0.637941	4.6431	3.52038	3.69203	3.95184	7.8698	2.69082	3.83221	4.79761
itf01g05110.t1	Z23-D2	J432-D2	-1.2062	4.16655	7.79666e-05	0.00260614	8.29186	10.9873	9.00455	9.42792	9.09757	12.941	4.97574	9.00477	16.8141	19.0043	13.6976	16.5053	11.0528	9.3929	8.80495	9.75023	6.7356	5.54501	1.9737	4.75144	6.62037	7.49441	7.65562	7.2568	7.29983	5.98529	6.71215	6.66576	10.233	4.5603	6.0053	6.93287
itf01g14290.t5	Z23-D2	J432-D2	3.5056	3.33823	9.72264e-05	0.00317018	0	0.007982	0.189042	0.0656747	3.66302	1.33307	0.082925	1.69301	2.38505	0.338257	1.12867	1.28399	8.15932	18.6555	12.4851	13.1	0.845023	0.67487	1.30769	0.942526	0.400474	0.206743	0.087271	0.231496	22.4468	12.5135	4.88603	13.2821	53.1616	8.87083	38.2692	33.4339
itf01g16400.t1	Z23-D3	J432-D3	-2.32868	0.189025	0.000248	0.00561994	0	0	0	0	0.139495	0	0	0.0464983	0.091771	0.042308	0.043294	0.0591243	0.912129	0.98534	0.588812	0.82876	0	0	0	0	0.008862	0	0	0.002954	0.07715	0	0	0.0257167	0.122123	0.168341	0.174438	0.154967
itf01g16700.t1	Z23-D3	J432-D3	1.36596	6.44763	0.00017	0.00409559	25.3417	13.1502	19.8178	19.4366	11.0862	7.52784	16.8583	11.8241	27.9828	7.77093	31.9979	22.5839	29.6765	67.937	71.2505	56.288	9.21807	5.80955	6.80994	7.27918	8.1854	10.3501	10.6503	9.72862	13.7321	23.8478	9.1072	15.5624	147.153	132.442	137.527	139.041
itf01g18290.t4	Z23-D3	J432-D3	-1.79238	2.36608	0.00179701	0.0274858	0.618354	0.230819	0.450562	0.433245	1.32419	0.717603	0.701149	0.914314	7.88389	1.09266	0.988622	3.32172	3.26005	1.57964	2.38755	2.40908	0.361426	0.200424	0.054789	0.205546	0.672098	0.386727	0.168699	0.409175	0.732333	1.08939	0.869082	0.896934	0.837364	0.44562	0.732234	0.671739
itf01g19380.t1	Z23-D2	J432-D2	-3.37773	1.86854	0.000221807	0.00640611	3.82268	2.25705	4.07132	3.38368	7.22189	6.68119	8.67055	7.52454	5.20001	5.83316	7.1251	6.05276	3.93321	5.2531	5.33733	4.84121	0.156833	0	0.895706	0.350846	2.03073	0.070925	0.068295	0.723316	1.19565	0.232963	0.204306	0.544306	2.44437	3.8632	4.24588	3.51782
itf01g20160.t2	Z23-D2	J432-D2	13.7474	4.01322	4.28462e-67	2.27719e-63	0	0	1.96185	0.653951	0	0	0	0	0	0	0	0	1.34026	1.31145	2.65425	1.76865	0	3.49709	0	1.1657	0	0.185897	2.76223	0.982709	11.323	13.3036	9.39364	11.3401	3.9579	15.0099	2.30497	7.09094
itf01g20160.t3	Z23-D2	J432-D2	-4.12373	3.259	0.000127584	0.00396078	3.48895	1.2157	4.91712	3.20726	10.1907	0.665274	7.98621	6.28073	2.11519	5.58488	15.0994	7.59981	13.0089	18.5699	3.15724	11.5787	7.25051	0.81476	3.57784	3.88104	2.44088	6.66584	0.216888	3.10787	0.416777	0.110454	0.689299	0.40551	4.23646	1.53487	1.77275	2.51469
itf01g21950.t2	Z23-D2	J432-D2	1.8524	1.38836	0.00177782	0.0330982	0.886673	0.869799	0.370549	0.709007	0.992013	0.478952	1.08695	0.852637	0.788097	0.700976	1.08309	0.857388	2.5233	1.20324	0.427314	1.38462	0.563762	1.57488	0.194688	0.777776	0.723234	1.33547	0.984068	1.01426	2.86229	3.80834	2.08527	2.91863	4.20586	4.76193	4.8269	4.59823
itf01g22470.t1	Z23-D3	J432-D3	-11.4598	1.72535	0.000216	0.00498878	0	0	0	0	2.55882	0.033286	0.659028	1.08371	6.86625	0.245903	0	2.37072	15.3313	0.087621	0.87184	5.43024	0	0.416946	0	0.138982	0.103766	2.1446	0.516439	0.921603	0.84351	0	0.735482	0.526331	0	0	0	0
itf01g22570.t1	Z23-D2	J432-D2	-1.50876	5.58256	3.2957e-06	0.000155009	11.4551	26.1722	10.359	15.9955	15.176	20.3742	10.5536	15.3679	38.818	41.7371	22.3211	34.2921	40.6679	32.9778	46.2218	39.9558	31.0134	17.2	23.9469	24.0534	37.1488	10.7871	10.9438	19.6266	10.0618	11.9084	11.6035	11.1912	28.7497	37.2498	56.9363	40.9786
itf01g22570.t2	Z23-D2	J432-D2	-1.06749	3.86751	0.00200771	0.0362236	3.01103	3.80397	0.464618	2.42654	3.4557	5.21365	2.35694	3.67543	11.0034	7.44712	9.92763	9.45937	10.1112	9.7992	12.0537	10.6547	11.5418	3.21063	11.2763	8.67624	11.2891	4.00896	3.00025	6.09943	3.85979	5.43268	3.24601	4.17949	3.76494	4.87084	23.7974	10.8111
itf01g33450.t1	Z23-D3	J432-D3	-1.66294	4.15491	2.42e-06	9.55e-05	51.7728	60.6875	22.8179	45.0927	24.0546	41.5469	24.7666	30.1227	67.1178	16.3092	31.4757	38.3009	14.8543	11.7984	16.7996	14.4841	10.8493	26.2489	6.19511	14.4311	7.00305	33.8994	69.4933	36.7986	11.6275	8.03601	15.2907	11.6514	4.43844	3.26851	5.616	4.44099
itf01g34250.t1	Z23-D3	J432-D3	-1.6562	1.99544	0.0016782	0.0261433	6.26052	5.66066	7.28075	6.40064	6.27075	6.89298	5.7023	6.28868	3.05959	4.25077	4.06529	3.79188	4.10723	3.11515	3.29463	3.50567	7.77286	5.20677	6.85193	6.61052	8.96533	6.99372	4.90424	6.95443	2.58466	3.55306	2.78499	2.97424	0.976109	0.794282	1.45703	1.07581
itf02g00280.t1	Z23-D3	J432-D3	-1.25611	6.57543	0.00395303	0.0498398	83.9955	74.3687	21.8336	60.0659	57.2191	49.6545	38.4517	48.4418	170.087	49.0617	44.0874	87.7452	62.136	20.9255	48.3588	43.8068	27.6489	44.0165	7.2562	26.3072	29.1927	42.625	42.805	38.2076	39.6999	23.528	50.1795	37.8024	16.9004	17.8257	19.0865	17.9376
itf02g01210.t1	Z23-D2	J432-D2	-3.2484	2.50118	0.00197819	0.035932	1.98837	0.897698	0.569321	1.1518	1.77033	4.57711	0.931261	2.42623	16.3752	2.58173	3.72272	7.5599	4.08525	3.75754	3.86599	3.90293	0	2.68448	0	0.894828	0.782296	5.33397	9.9654	5.36056	0.284192	0.40789	1.35115	0.681077	1.23595	2.69019	2.68431	2.20348
itf02g04020.t1	Z23-D1	J432-D1	-1.17162	6.13195	1.73774e-05	0.00115723	40.6552	38.727	31.1988	36.8604	77.992	74.6786	56.6423	69.7709	122.691	55.6022	63.6959	80.663	130.177	200.436	167.715	166.109	17.7237	44.256	9.42406	23.8013	23.9618	27.1153	25.8025	25.6266	172.763	92.9015	103.256	122.974	256.116	73.7158	167.378	165.737
itf02g07000.t1	Z23-D1	J432-D1	4.13096	0.250023	0.00132316	0.0342001	0.823279	0.407768	0	0.410349	0.159071	0	0.147843	0.102305	1.75483	0.053369	0.167301	0.658501	2.22282	0	0.031718	0.751514	0.198209	0.519253	0.031396	0.249619	1.33687	2.27969	1.14998	1.58885	0.078052	0.69714	0.465389	0.413527	0	0	0	0
itf02g10140.t1	Z23-D3	J432-D3	3.71913	0.169443	0.000516	0.0101405	0.453848	0.30187	0	0.251906	0.498505	0.498842	0	0.332449	0.112234	0.118683	0.151143	0.127353	0.062047	0.056432	0.282075	0.133518	0.063255	0.878955	0.368355	0.436855	0.938558	2.32754	0.859863	1.37532	0.245318	0.656479	0.34773	0.416509	1.16257	3.12105	1.17102	1.81821
itf02g12510.t1	Z23-D2	J432-D2	-2.33723	0.396782	0.00124629	0.0256431	1.39544	0.683081	1.79849	1.29234	2.61783	1.23517	3.48647	2.44649	1.54831	3.5597	2.7181	2.6087	0.458087	0.386812	0.562351	0.469083	0.489747	0.157136	0.240703	0.295862	2.93627	0.444201	1.43955	1.60667	0.564968	0.533857	0.351557	0.483461	0.294722	0.30029	0.409181	0.334731
itf02g12570.t1	Z23-D1	J432-D1	1.16685	5.29316	0.000145999	0.00653088	106.659	184.288	46.5847	112.511	24.7201	16.8858	21.7558	21.1206	65.2478	18.151	44.8666	42.7551	35.8595	14.7086	14.845	21.8044	51.9236	55.1929	20.8782	42.6649	33.368	40.2884	45.6869	39.7811	11.8314	17.0344	24.8861	17.9173	22.382	28.2208	29.4403	26.681
itf02g15460.t1	Z23-D3	J432-D3	-3.29974	0.329199	1.26e-05	0.000428	0.148042	0	0	0.0493473	0.152535	0.431875	0.11751	0.233973	0.754138	1.30201	0.51886	0.858338	1.372	0.757003	1.28037	1.13646	0	0	0	0	0	0	0	0	0.169363	0.122299	0.033269	0.10831	0.066889	0.096014	0.165614	0.109506
itf02g16760.t1	Z23-D3	J432-D3	-1.18329	3.53972	0.00276123	0.038718	0.405972	0.000892	0.005208	0.137357	2.32787	7.72336	2.51785	4.18969	0.042099	3.12671	2.48971	1.88617	4.25936	7.58927	6.4094	6.08601	2.0922	0.847828	0.008153	0.982727	0.004523	7.04699	3.12323	3.39158	0.563568	3.58885	0.972018	1.70815	2.5151	1.93848	3.26881	2.57413
itf02g20020.t1	Z23-D2	J432-D2	-9.01476	-0.636055	3.63842e-10	3.60774e-08	5.399	3.84843	6.09214	5.11319	7.46363	6.86546	9.10026	7.80978	4.46695	3.03142	3.81814	3.77217	2.02564	0.980932	1.97182	1.65947	0	0	0	0	0	0.583062	0	0.194354	0	0	0	0	0	0	0	0
itf02g20400.t2	Z23-D2	J432-D2	1.03021	5.93338	0.000222505	0.00640611	25.1127	15.6204	17.4631	19.3987	21.6734	22.9061	21.9798	22.1864	48.6223	28.9973	33.6851	37.1016	42.666	52.091	43.9538	46.2369	21.5782	39.1267	21.6174	27.4408	10.89	57.0623	37.7476	35.2333	88.6806	63.0682	57.783	69.8439	68.453	76.5722	93.3784	79.4679
itf02g20600.t1	Z23-D3	J432-D3	2.67326	4.78509	3.57e-11	3.3e-09	163.181	126.316	127.116	138.871	138.413	117.424	121.357	125.731	115.39	163.993	140.774	140.052	2.72076	3.80441	4.84743	3.79087	152.239	183.367	108.185	147.93	144.64	141.225	114.095	133.32	163.163	183.452	185.363	177.326	18.7794	17.4562	34.3014	23.5123
itf03g01590.t1	Z23-D3	J432-D3	1.44888	4.22829	1.02e-07	5.43e-06	6.38819	4.97396	6.24062	5.86759	2.4181	2.33158	1.76755	2.17241	5.55025	4.89264	6.33576	5.59288	3.56276	4.26167	4.39784	4.07409	4.41443	6.71662	3.27409	4.80172	1.95938	3.68279	3.65603	3.0994	8.08651	8.29443	6.33269	7.57121	9.66173	12.1664	10.3049	10.711
itf03g03100.t1	Z23-D2	J432-D2	11.9529	2.2264	3.03595e-16	7.40159e-14	0	2.0342	2.40782	1.48067	0	0	0	0	0	0	0	0	0	0	0.35017	0.116723	2.12727	3.74518	1.0424	2.30495	0.607091	5.11386	3.92632	3.21575	2.62407	2.21271	6.03317	3.62332	3.93344	4.89456	4.62059	4.48287
itf03g03130.t1	Z23-D3	J432-D3	1.81017	4.83347	3.48e-09	2.34e-07	0.566702	0.433496	0.552234	0.517477	1.23986	0.875849	1.1925	1.10274	3.94418	1.77956	1.83151	2.51841	6.2901	7.30947	10.0492	7.88292	0.201691	2.54787	0.166085	0.971882	0.421089	9.25058	12.0906	7.25409	14.2206	11.2358	14.5361	13.3308	28.4244	28.5861	22.9222	26.6442
itf03g07510.t1	Z23-D2	J432-D2	-2.52561	2.54894	1.23312e-07	7.56787e-06	18.1174	12.489	10.9802	13.8622	38.3129	33.2649	18.109	29.8956	4.8045	5.31801	5.74988	5.2908	0.419011	0.614444	0.757009	0.596821	3.50317	11.7905	3.59504	6.29623	8.51342	3.71556	6.43522	6.2214	1.02446	0.751724	0.785433	0.853872	0.547342	0.437226	0.23261	0.405726
itf03g12890.t1	Z23-D3	J432-D3	-11.2539	4.2646	2.48e-05	0.000773	3.36144	1.71771	0	1.69305	14.1737	0.030737	4.79928	6.33457	53.9015	2.92955	0.309184	19.0467	76.2016	0.467167	9.97292	28.8806	0.106073	1.3936	0.079326	0.526334	0.412623	8.17812	2.33015	3.6403	14.4151	1.31159	5.78063	7.16912	0	0	0.029968	0.00998933
itf03g13530.t1	Z23-D3	J432-D3	-2.09147	5.20804	2.04e-05	0.000653	68.4756	31.3198	5.34893	35.0481	56.233	28.8007	31.5919	38.8752	103.782	14.9852	12.7448	43.8373	58.8252	19.8209	57.341	45.329	7.09751	27.1309	0.821517	11.6833	23.7239	44.6339	67.4456	45.2678	14.3593	6.07941	17.9555	12.7981	10.3703	11.3513	9.43204	10.3845
itf03g13540.t1	Z23-D3	J432-D3	-1.40939	4.23016	0.00316327	0.0427041	238.912	177.921	17.7456	144.86	88.4817	20.8721	72.485	60.6129	137.89	12.0776	30.5867	60.1848	33.3603	12.4337	26.0589	23.9509	36.0351	106.85	5.42862	49.4378	59.8843	81.0539	108.176	83.038	14.6987	14.3087	27.7073	18.9049	6.31554	10.1144	10.0976	8.84251
itf03g14250.t1	Z23-D3	J432-D3	9.03763	-0.638538	3.35e-08	1.9e-06	0.191822	0.166038	0.153103	0.170321	0.366074	0.30657	0.157093	0.276579	0.33523	0.4079	0.258438	0.333856	0	0	0	0	0	3.59729	0	1.1991	0	2.28752	1.96102	1.41618	2.62943	1.08403	0.671674	1.46171	2.34326	0.742984	1.34366	1.47663
itf03g30150.t3	Z23-D3	J432-D3	1.6549	2.45291	0.00195711	0.0295023	0.290644	0.304187	1.20693	0.600586	0.085107	0.753052	1.75625	0.864803	2.36553	0.860242	0.984729	1.4035	0.680369	1.41415	1.01595	1.03682	0.353584	1.65706	0.54395	0.851531	0.388246	2.11292	1.94093	1.4807	3.21184	0.890693	1.12694	1.74316	2.15976	2.91484	4.37604	3.15021
itf04g00480.t1	Z23-D3	J432-D3	-2.43103	2.53249	0.00119658	0.0201168	51.7782	43.523	3.6359	32.979	7.72198	5.8489	8.71542	7.42876	64.5823	9.59933	13.8485	29.3434	7.74411	1.45946	5.39079	4.86478	4.36876	17.1137	1.10763	7.53002	2.65706	8.70278	9.42268	6.92751	9.48576	2.50422	6.53374	6.17458	0.813653	1.00807	0.82427	0.881997
itf04g01450.t1	Z23-D3	J432-D3	-1.34144	3.75571	0.000789	0.0144309	7.73654	6.37014	4.37537	6.16068	12.4747	16.2543	8.48504	12.4047	12.1132	10.4382	11.1846	11.2453	14.3206	17.39	12.4802	14.7303	6.36515	4.78967	6.16287	5.77256	7.39961	2.54902	1.93973	3.96279	6.4961	2.54803	5.09835	4.71416	7.33501	3.56153	5.73934	5.54529
itf04g04730.t1	Z23-D2	J432-D2	1.25213	6.06794	9.50477e-07	4.96227e-05	1.26583	5.16937	5.51366	3.98295	7.16697	1.29738	3.6154	4.02659	13.3486	13.6647	9.4097	12.141	13.4479	25.1209	17.44	18.6696	4.92198	22.6431	0.825568	9.46354	7.12784	10.6956	9.5217	9.11504	25.423	30.4865	24.8325	26.914	17.9141	11.6522	23.6857	17.7507
itf04g05980.t2	Z23-D2	J432-D2	-9.31451	-0.353132	7.17896e-09	5.38909e-07	0.203155	0	0.385606	0.196254	0.039814	0.389467	0.257646	0.228976	0.986089	0.599105	0.303683	0.629626	0.236682	1.65268	1.40722	1.09886	0.066343	0.010621	0.042042	0.0396687	0	0	0.239744	0.0799147	0	0	0	0	0	0	1.08942	0.363141
itf04g06460.t2	Z23-D2	J432-D2	11.6671	1.94247	0.00263504	0.0441949	0	0	0	0	0	0	0	0	0	0	0	0	7.19258	0	0	2.39753	3.83379	0	0	1.27793	0	0	0	0	2.41987	5.85051	0	2.75679	0.630769	0	0	0.210256
itf04g16470.t3	Z23-D2	J432-D2	-2.4978	2.15128	0.00139423	0.0276908	2.16225	0.438678	0.881251	1.16073	2.67611	1.26492	2.03927	1.99343	2.41213	0.702338	4.03697	2.38381	0.871649	0.808187	0.304663	0.6615	0.926458	0.849697	0.947993	0.908049	0.716179	0.78201	0.473286	0.657158	0.339671	0.399799	0.421143	0.386871	1.10689	0.617479	1.2007	0.97502
itf04g20580.t1	Z23-D2	J432-D2	1.26645	3.84653	0.000858429	0.0192343	1.57818	0.782502	1.12158	1.16075	2.58908	1.05337	2.71166	2.11804	9.07115	5.2951	4.35826	6.2415	17.5399	18.859	30.7197	22.3729	1.83309	0.954232	0.771505	1.18628	3.77516	13.5212	7.23927	8.17855	15.6045	14.6942	11.0747	13.7911	31.4243	22.1534	45.8113	33.1297
itf04g20580.t2	Z23-D3	J432-D3	1.92504	5.35713	1.92e-08	1.15e-06	3.05857	1.42477	1.56529	2.01621	1.22458	1.57402	2.69273	1.83044	8.52265	5.7698	4.67213	6.32153	10.984	10.102	15.1439	12.0766	4.84344	8.14351	3.74734	5.5781	8.62092	33.3924	17.9739	19.9957	35.6594	33.3513	36.9013	35.304	36.5031	35.2229	62.4969	44.741
itf04g20580.t3	Z23-D3	J432-D3	1.31405	6.31638	0.000977	0.0171234	2.63736	1.84186	2.84547	2.44156	4.40745	1.57895	6.08544	4.02395	17.4327	8.44388	6.82328	10.9	27.4676	23.8493	45.8113	32.3761	6.61111	6.70399	3.4239	5.57967	8.03261	40.3266	28.9557	25.7716	53.785	41.4612	49.8693	48.3718	69.8842	54.8339	111.48	78.7327
itf04g21760.t1	Z23-D3	J432-D3	1.21339	3.44103	0.00026	0.00582326	2.05471	0.71454	1.04238	1.27054	2.77421	2.48524	0.835997	2.03182	4.14544	1.32665	1.3452	2.27243	3.54371	3.72496	4.02987	3.76618	1.69119	2.54843	1.50578	1.91513	1.71291	1.00367	1.8775	1.53136	2.99307	5.26781	6.73769	4.99952	7.04166	8.30642	10.0118	8.45329
itf04g21970.t1	Z23-D3	J432-D3	2.10038	0.987709	0.000156	0.00382363	7.78421	3.03323	4.17555	4.99766	6.75594	6.53553	10.9862	8.09256	6.09671	11.7191	12.0036	9.93982	0.813818	1.10032	0.76069	0.89161	2.01445	5.5159	2.54241	3.35759	9.8675	11.2073	4.86555	8.64678	5.31044	16.0118	8.95527	10.0925	3.41482	3.74971	4.00985	3.72479
itf04g24620.t1	Z23-D1	J432-D1	-8.73508	-0.769708	3.0885e-06	0.000261352	0.350504	0	0.188542	0.179682	0.988107	0.503527	0.208294	0.566643	1.13297	0	0.294439	0.475802	0	0.322257	0	0.107419	0	0	0	0	0	0	0	0	0.807097	1.05737	0.717188	0.860553	0	0.408913	0	0.136304
itf04g28220.t1	Z23-D3	J432-D3	-1.60955	2.63807	0.000312	0.00678002	22.5414	18.7871	3.46173	14.9301	5.33744	14.8998	8.82522	9.68748	7.82973	3.66765	8.77858	6.75865	4.67166	6.23811	5.29441	5.4014	2.72985	11.1028	1.42712	5.0866	1.88288	28.0344	63.0414	30.9862	2.21793	1.57501	4.09213	2.62836	1.54268	2.18403	1.35478	1.69383
itf04g28760.t3	Z23-D2	J432-D2	-2.41836	1.69494	0.00254119	0.0429578	0.664295	16.5195	17.04	11.4079	12.983	4.59529	12.4416	10.0066	2.21767	1.60739	1.57438	1.79981	5.92867	6.11394	1.89604	4.64621	0.420923	13.2887	5.06701	6.25889	2.65531	0.059501	0.990645	1.23515	0.233702	0.591308	0.105727	0.310246	4.58331	3.14476	3.2964	3.67482
itf04g29450.t1	Z23-D3	J432-D3	-3.52554	1.43803	0.000295	0.00650263	20.3903	16.9882	3.69768	13.6921	8.07495	5.04756	6.36559	6.49604	12.4826	1.43742	4.06332	5.99443	2.44459	0.621175	2.5224	1.86272	4.05465	8.31213	0.754254	4.37368	3.73406	7.52596	13.5581	8.27272	2.09734	0.649042	1.87566	1.54068	0.267121	0.11815	0.067697	0.150989
itf04g29480.t2	Z23-D3	J432-D3	-14.1991	4.44917	0.00121154	0.0203031	5.35339	0	4.09162	3.14834	0	0.835857	9.0067	3.28085	0	10.4301	15.1353	8.52178	0	18.6427	20.3509	12.9979	0	0	0	0	0	0	0	0	0	0	0	0	0	0	0	0
itf04g30040.t2	Z23-D3	J432-D3	2.43343	5.72771	6.9e-13	8.5e-11	3.40472	1.62759	0.256215	1.76284	6.9209	2.30778	12.196	7.14154	43.9939	11.5739	19.1146	24.8941	13.3518	9.95344	14.1628	12.4893	2.86176	10.6695	1.6997	5.077	15.033	61.5857	50.5902	42.403	109.667	61.0304	36.9765	69.2247	82.241	65.0473	47.4936	64.9273
itf04g31320.t1	Z23-D3	J432-D3	1.31755	5.17696	3.47e-06	0.000134	29.9688	18.8312	14.8226	21.2075	63.0837	47.7186	46.1476	52.3166	29.8713	30.9178	30.9185	30.5692	20.8376	15.5454	15.1862	17.1898	5.24314	25.5939	6.63398	12.4903	39.6439	44.1881	43.9668	42.5996	17.9407	14.7175	30.5644	21.0742	38.5131	50.7064	34.731	41.3168
itf04g32320.t2	Z23-D2	J432-D2	4.29996	4.51323	0.000170346	0.00510471	0	7.85024	27.6978	11.8494	37.5979	53.3289	0	30.3089	0.401626	1.21248	0.393024	0.669044	40.9057	31.4138	3.15223	25.1572	0	2.20996	0	0.736652	27.8016	0	0.494473	9.43204	2.09673	6.78776	28.1319	12.3388	37.5854	45.7882	30.3683	37.914
itf04g32640.t2	Z23-D1	J432-D1	-1.3544	4.19677	0.000788707	0.024033	13.056	3.21997	3.55043	6.60881	9.60912	8.39584	11.0487	9.68456	7.45478	5.44912	9.02735	7.31042	7.41859	5.62081	5.08198	6.04046	0.907555	6.3969	1.48157	2.92868	1.95046	4.15998	3.53505	3.21516	5.95579	4.60697	5.67617	5.41298	5.0496	4.96766	4.81826	4.94517
itf04g32720.t1	Z23-D1	J432-D1	-2.17167	2.93739	0.00153147	0.0373555	9.51979	12.9769	7.5871	10.0279	17.7675	31.7316	15.2004	21.5665	9.03844	6.50442	9.50107	8.34798	4.33425	5.85823	6.50459	5.56569	7.08485	8.98736	5.72982	7.26734	6.02813	2.01222	3.25037	3.76357	4.63387	3.66076	3.37635	3.89033	3.06602	1.4234	2.2617	2.25038
itf04g32790.t2	Z23-D3	J432-D3	4.73248	-0.526755	0.00258407	0.0368071	0.403788	1.41011	0	0.604634	0	0.39906	1.53127	0.643442	0	0.138197	0.850947	0.329715	0.060468	0	0	0.020156	0	0	0	0	0	0.337552	0.309046	0.215533	0.63796	1.03469	0.48252	0.718389	0.48852	0.746762	0.534854	0.590045
itf05g01030.t1	Z23-D1	J432-D1	9.38151	-0.165233	7.06244e-08	9.28991e-06	0.134649	0	0	0.044883	0	0	0	0	2.29865	0.070478	0	0.789708	0.127608	0.09275	0	0.0734527	0	0	0	0	0.613162	2.33128	1.90094	1.61513	0.14344	0.646405	0.559413	0.449753	0.346839	1.53013	0.974104	0.950358
itf05g05070.t1	Z23-D2	J432-D2	-10.8493	1.13727	1.427e-13	2.44653e-11	2.04252	1.32544	0.460068	1.27601	2.96813	4.40608	2.02038	3.13153	1.22561	1.87459	2.83079	1.97699	3.33369	5.16639	3.82347	4.10785	0	0.845142	0	0.281714	0	0.093654	0	0.031218	0	0	0	0	0	1.20672	0.467833	0.558186
itf05g16010.t1	Z23-D2	J432-D2	11.3868	1.66528	0.00268482	0.0446057	0	0.34706	0.223355	0.190138	1e-06	0	1.46538	0.48846	0	0	0	0	0.272258	1.68296	0	0.651738	0.827566	1.33061	0.010537	0.722904	0	0.636575	0.033119	0.223231	2.96756	4.78983	0	2.58579	2.21097	1.89789	1.26256	1.79047
itf05g16010.t2	Z23-D3	J432-D3	1.33889	5.25124	1.76e-05	0.000574	21.4363	25.6709	22.8571	23.3214	14.6055	19.4417	14.1477	16.065	12.0618	15.5319	22.8719	16.8219	3.93777	7.44535	4.68249	5.3552	15.1889	26.3076	10.8348	17.4438	10.3953	9.52329	8.8687	9.59577	27.31	25.9992	14.9978	22.769	10.3811	15.7465	12.7011	12.9429
itf05g18350.t1	Z23-D1	J432-D1	2.65527	-0.0316547	0.00144538	0.0360275	0.220958	0	0.332007	0.184322	0.135537	0.115706	0.234651	0.161965	0	0.123707	0.079785	0.0678307	0	0	0	0	0.149166	0.655737	0.258336	0.354413	1.05456	0.578981	1.02331	0.885617	0.572909	1.04365	0.895601	0.837388	0.104194	0.066293	0	0.056829
itf05g18700.t1	Z23-D3	J432-D3	4.16175	0.441145	0.00167146	0.0260694	0.256718	1.15448	0.228182	0.54646	0.83953	3.06515	0.229468	1.37805	4.07467	3.07206	0.265834	2.47086	0	0.208005	0.082238	0.0967477	0.094502	1.94585	0.096418	0.712257	0.233282	1.08206	0.70262	0.672655	1.13852	1.37491	2.16078	1.55807	1.27355	1.11319	2.63838	1.67504
itf05g20060.t2	Z23-D2	J432-D2	-1.33947	6.41357	0.00114039	0.0239185	36.5371	22.1418	22.0583	26.9124	14.9356	31.0519	25.524	23.8372	68.0378	30.8701	29.1937	42.7005	46.7608	30.0121	46.1273	40.9667	6.87106	17.1561	4.14136	9.3895	11.164	6.11379	6.8314	8.03641	20.8386	15.007	10.4503	15.432	22.9352	23.9594	16.1836	21.0261
itf05g25590.t1	Z23-D2	J432-D2	-1.70977	4.59772	0.000614931	0.0148827	5.72323	2.21816	1.99924	3.31354	4.14348	4.78726	4.10299	4.34457	25.4066	7.75036	8.74033	13.9658	7.92483	6.47735	7.221	7.20773	1.21363	1.63854	0.903888	1.25202	2.134	2.8108	2.33935	2.42805	4.33598	3.31463	3.85991	3.83684	3.44436	3.8294	4.58566	3.95314
itf06g02800.t1	Z23-D3	J432-D3	-2.88295	1.41026	1.22e-05	0.000418	1.27737	1.15477	1.09236	1.17483	1.52923	1.25037	1.37066	1.38342	1.33479	1.15216	1.20793	1.23163	2.52636	3.02738	2.01847	2.52407	1.29556	0.557955	0.912865	0.922127	0.229091	0.260571	0.421189	0.303617	0.58204	0.941916	0.480492	0.668149	0.182457	0.277499	0.513032	0.324329
itf06g05880.t1	Z23-D2	J432-D2	-2.22286	2.83408	9.93552e-06	0.000421095	9.07384	3.56505	1.24045	4.62644	10.5131	8.99963	10.2839	9.93219	12.92	7.95787	6.42812	9.10201	0	0.275795	0.720306	0.332034	0	6.38903	0	2.12968	5.09186	19.6464	23.2803	16.0062	1.35285	1.92041	2.04015	1.77114	0.255377	1.13526	0.257191	0.549276
itf06g07020.t1	Z23-D1	J432-D1	-1.59387	3.3743	0.00197568	0.0438419	6.6145	4.40905	1.56965	4.19773	4.97493	10.2556	5.21914	6.81655	12.5239	0.843064	1.38283	4.91661	7.87338	3.67842	4.00757	5.18646	6.79545	2.44919	0.957975	3.40087	2.0541	2.04501	1.3858	1.8283	3.15705	2.80944	7.23951	4.402	7.10077	2.3422	3.79705	4.41334
itf06g10910.t1	Z23-D1	J432-D1	2.45886	2.10665	0.00133364	0.0344039	5.29409	2.65842	0.269109	2.74054	1.46153	0.556539	1.78107	1.26638	5.41939	5.91432	2.48349	4.60573	0.787373	0.646289	0.667535	0.700399	1.88486	2.64279	0.440267	1.65597	7.18859	6.45886	3.7569	5.80145	0.697602	1.9778	2.77481	1.81674	2.08206	8.76618	0.146683	3.66497
itf06g14200.t1	Z23-D1	J432-D1	1.58682	2.48267	0.00141183	0.035618	1.53126	1.36513	0.785059	1.22715	2.5201	2.57192	2.15485	2.41562	5.18122	2.66466	2.02885	3.29158	6.62358	6.25308	6.09675	6.32447	2.59473	4.37096	2.64295	3.20288	6.22446	5.8953	5.8552	5.99165	3.68648	7.03058	5.51521	5.41075	3.72966	4.92061	3.14712	3.93246
itf06g16940.t2	Z23-D3	J432-D3	-9.31931	-0.359318	8.19e-09	5.24e-07	1.19543	2.97869	0.929496	1.7012	1.99362	0.893712	1.91846	1.60193	0.585211	0.678517	2.00668	1.09014	0.485522	1.71836	0.921454	1.04178	0.884179	0	1.49614	0.793438	0.774955	0	0	0.258318	0	0	0	0	0	0	0	0
itf06g18150.t1	Z23-D2	J432-D2	2.66581	2.51603	1.03742e-07	6.4867e-06	1.62186	1.56845	1.4507	1.547	2.14438	2.43414	1.72232	2.10028	1.05136	0.678366	0.743557	0.824428	1.49634	1.45998	1.59755	1.51796	0.81229	7.15044	0.791569	2.9181	1.17569	9.07682	5.71628	5.32293	4.44089	6.21336	3.91958	4.85794	2.33143	2.26594	3.34694	2.6481
itf06g19790.t2	Z23-D3	J432-D3	1.36285	2.98098	0.00036	0.00761103	3.58827	4.82154	4.91414	4.44132	5.44563	8.21774	5.20709	6.29016	5.05424	3.54536	4.25121	4.2836	1.77975	2.37677	1.64444	1.93366	4.69096	10.1802	2.96415	5.94512	3.43589	5.34023	7.95437	5.57683	3.28549	4.35343	4.28117	3.97336	3.95233	5.25173	5.12706	4.77704
itf06g20140.t3	Z23-D3	J432-D3	-3.36284	4.03407	0.000734	0.0136617	6.10993	32.2305	17.0548	18.4651	9.72773	6.7777	15.3494	10.6183	20.7168	1.00117	8.30519	10.0077	16.1965	14.4925	1.53715	10.7421	11.3363	1.28702	0.545844	4.38974	11.0618	35.5348	12.2258	19.6075	2.8643	4.03852	34.3857	13.7628	0.764025	1.76615	0.426355	0.985512
itf06g21700.t1	Z23-D3	J432-D3	-10.1083	0.399131	5.96e-14	8.28e-12	0.775494	0.383056	0.352871	0.503807	1.02115	1.20522	1.02801	1.08479	2.14925	1.99062	2.61671	2.25219	2.76553	2.59198	1.85874	2.40542	0	0	0	0	0	0.073444	0	0.0244813	0.183132	0	0	0.061044	0	0	0	0
itf06g22910.t1	Z23-D2	J432-D2	-3.22127	0.680918	0.00144719	0.028424	11.2918	0.961826	1.84025	4.69796	4.98819	3.12183	2.87479	3.6616	3.76241	1.52613	2.23847	2.509	0	0.029464	0.310074	0.113179	0.107555	1.37491	0.148594	0.543686	1.28486	2.66967	5.14161	3.03204	0.174137	0.034497	0.479468	0.229367	0	0	0	0
itf06g24190.t1	Z23-D3	J432-D3	1.0555	6.44641	0.000187	0.00446463	37.6225	40.7238	39.2147	39.187	57.9945	55.3628	42.4947	51.9507	38.8274	33.8963	37.61	36.7779	41.0764	50.3695	36.5445	42.6635	19.3389	52.6233	23.1221	31.6948	34.6025	59.9515	60.9797	51.8445	39.9488	37.2575	36.635	37.9471	111.607	66.4448	75.3634	84.4719
itf07g00390.t1	Z23-D3	J432-D3	9.84588	0.137706	2.53e-11	2.4e-09	1.03617	0.041144	0.812509	0.629941	0.048593	0	0.140967	0.0631867	0	0.072255	0.035958	0.036071	0	0	0	0	0.106536	0.064983	0.119886	0.097135	0	0.763251	0	0.254417	1.54396	2.12225	3.16144	2.27588	0.611804	0.85212	1.47738	0.980434
itf07g02300.t2	Z23-D3	J432-D3	-1.06629	4.79489	0.000116	0.00293919	3.02123	1.41951	1.17586	1.8722	2.44547	3.26085	5.68879	3.79837	6.91187	6.09237	4.24573	5.74999	9.47294	14.084	12.9765	12.1778	0	0	0	0	2.43868	1.96535	4.67339	3.02581	5.41838	2.04022	3.88874	3.78244	5.76304	6.27822	4.64904	5.56343
itf07g09970.t1	Z23-D3	J432-D3	1.16268	3.56854	0.00364635	0.0472235	43.6617	26.3947	8.21448	26.0903	58.4063	18.4744	67.9496	48.2768	62.5349	26.2012	32.4774	40.4045	5.22105	8.54238	3.82254	5.86199	6.27807	22.5951	0.448998	9.77406	11.5743	53.1802	32.4003	32.3849	62.7162	37.1029	27.9563	42.5918	11.463	11.5216	14.5483	12.511
itf07g11080.t1	Z23-D2	J432-D2	-1.43331	4.42924	0.00013277	0.00407887	11.9211	13.5677	15.1423	13.5437	14.1828	13.89	14.6397	14.2375	13.6304	9.06404	14.7112	12.4686	7.39973	10.3084	7.80033	8.50283	8.23881	10.9442	14.7895	11.3242	5.91934	2.05116	2.32807	3.43286	3.59104	3.38598	5.73441	4.23715	5.68071	3.93451	3.3928	4.336
itf07g11080.t3	Z23-D3	J432-D3	11.7806	2.04007	5.95e-21	1.92e-18	0	0	0	0	0	0	0	0	0	0	0	0	0	0	0	0	7.19901	10.3468	0	5.84859	6.99409	3.41381	3.83923	4.74904	3.38563	3.03224	3.53513	3.31767	2.94425	4.32225	2.31182	3.19277
itf07g11080.t4	Z23-D3	J432-D3	11.3287	1.59211	4.83e-16	8.69e-14	0	0	0	0	0	0	0	0	0	0	0	0	0	0	0	0	3.72134	0.992382	0	1.57124	1.62788	2.2886	4.10908	2.67519	3.02464	2.588	0.470256	2.02763	3.11104	1.42986	3.35787	2.63292
itf07g11590.t1	Z23-D1	J432-D1	2.6098	2.17887	2.78988e-05	0.00171995	0.421401	2.73466	0	1.05202	0.482094	0.303369	0.340638	0.375367	2.29406	2.18022	2.69069	2.38832	0.888183	0	1.02098	0.636386	2.94292	0.779602	1.5299	1.75081	1.38952	1.65487	2.8204	1.95493	2.3614	1.09667	0.313178	1.25708	1.78329	0.503717	0.78405	1.02369
itf07g19260.t1	Z23-D3	J432-D3	-9.56337	-0.128084	2.22e-11	2.12e-09	0.111816	0	0	0.037272	0	0.159634	0	0.0532113	0.656046	0.556815	0.596884	0.603248	1.09072	0.769287	1.23643	1.03215	0	0	0	0	0	0	0	0	0.025377	0	0.033097	0.0194913	0	0	0	0
itf07g21650.t1	Z23-D1	J432-D1	1.40694	4.66677	1.10793e-05	0.000787137	12.4152	6.44799	7.4161	8.75975	6.74255	6.73124	7.35916	6.94432	16.9292	13.7806	12.8206	14.5101	16.3254	16.644	14.8639	15.9444	9.47552	11.0699	9.74861	10.098	11.2401	16.1817	19.127	15.5163	13.9217	15.9312	13.0897	14.3142	12.6059	16.9369	19.0233	16.1887
itf07g23830.t2	Z23-D3	J432-D3	-4.54876	3.98562	4.42e-24	1.83e-21	1.1828	0.766838	0.394057	0.78123	1.69438	2.2918	1.63005	1.87208	9.18897	4.55871	1.39017	5.04595	13.9601	14.3975	7.4626	11.9401	1.11428	0.819646	0.764968	0.899633	0.201286	0.458598	1.30594	0.655275	0.192704	0.967322	1.15277	0.770933	0.429065	0.611774	0.400095	0.480311
itf08g03360.t3	Z23-D1	J432-D1	12.523	2.92061	0.00103853	0.0292204	0	0	0	0	0	0	0	0	0	0	0	0	0	0	6.73234	2.24411	0	0	0.0561	0.0187	0	5.54557	11.3993	5.64828	0	0	0	0	0	0	0	0
itf08g04940.t1	Z23-D3	J432-D3	-1.51286	4.17699	0.00287806	0.0398426	102.074	115.722	6.3241	74.7068	26.3782	9.94704	18.432	18.2524	89.8084	6.80624	6.68388	34.4328	40.8921	13.6497	17.2737	23.9385	9.97845	42.7709	0.801139	17.8502	9.13567	40.1971	60.7749	36.7026	7.9047	11.933	22.2495	14.0291	8.53854	7.84695	8.06264	8.14938
itf08g09970.t1	Z23-D1	J432-D1	-3.31394	-0.114066	6.1726e-05	0.00328025	0.628884	0.524188	0.558386	0.570486	1.26547	0.898634	0.748516	0.970872	0.284829	0.037554	0.394338	0.238907	0.056556	0	0	0.018852	0	0.108302	0.074463	0.0609217	0.075122	0.04911	0.094522	0.072918	0	0	0.118042	0.0393473	0.021728	0	0	0.00724267
itf08g16610.t1	Z23-D3	J432-D3	9.57256	-0.126057	1.69e-11	1.63e-09	0	0	0	0	0	0	0	0	0	0	0	0	0	0	0	0	0	0.38226	0.05167	0.144643	0.325932	0.157765	0	0.161232	0.938993	0.416214	0.644207	0.666471	1.80436	1.46415	1.10244	1.45698
itf09g00190.t1	Z23-D2	J432-D2	-1.75502	4.16526	0.0018294	0.033807	23.6141	22.3452	1.56943	15.8429	1.94471	0.634694	3.94914	2.17618	24.2627	15.1666	7.16279	15.5307	0.74007	0.775809	1.30574	0.940541	0.661767	2.10736	0.147935	0.972354	1.37858	5.70709	1.78999	2.95855	6.52898	2.89665	3.24106	4.22223	0.147071	0.512876	0	0.219982
itf09g00840.t6	Z23-D3	J432-D3	-9.90428	0.1989	3.88e-10	3.09e-08	2.97814	0	0	0.992713	3.5086	0	1.86669	1.79176	0	0.888441	0.844997	0.577813	1.23424	0.75892	2.20177	1.39831	0	0	1.38194	0.460648	0.052563	1.6074	0	0.55332	0	0.702364	0	0.234121	0	0	0	0
itf09g01740.t1	Z23-D3	J432-D3	-12.5315	2.78775	0.000201	0.00472772	2.41059	1.82653	0.02424	1.42045	5.95134	0	2.70376	2.88503	20.5972	1.22355	0.086745	7.30251	27.2487	0.080497	0.886084	9.40509	0.405557	1.82764	0	0.744399	1.2572	6.22851	1.19956	2.89509	0.536388	0.583929	4.3974	1.83924	0	0	0	0
itf09g08520.t5	Z23-D3	J432-D3	-2.48244	1.34488	0.0020296	0.0303673	0	1.27001	0.987863	0.752623	0.591193	0.532441	0.70904	0.610891	1.49763	0.715313	0.33791	0.850284	1.78922	2.94886	0.613533	1.78387	1.22832	0	0	0.409441	0.7797	0	0.286748	0.355483	0.295841	1.51745	0.488829	0.767374	0.244118	0.217696	0.443182	0.301665
itf09g08520.t7	Z23-D3	J432-D3	1.43494	4.21656	0.000727	0.0135773	2.24936	0	1.93926	1.39621	2.01463	1.40751	4.81513	2.74576	4.72544	3.21712	1.2856	3.07605	2.20418	4.20891	5.75896	4.05735	1.16223	2.62698	0.664318	1.48451	0.486176	4.36417	3.31395	2.72143	6.26902	2.53207	1.49301	3.43137	9.26508	11.6715	10.8683	10.6016
itf09g08550.t5	Z23-D1	J432-D1	3.95797	2.52654	0.000420219	0.0148875	0.435412	0.629485	0.296282	0.453726	0.23057	0.374765	0.704832	0.436722	1.42958	0.297721	0.300534	0.675945	2.85418	0.167721	1.73893	1.58694	1.93124	0.651556	0.654223	1.07901	1.92525	1.76113	14.4841	6.05684	0.51171	0.39531	2.22785	1.04496	0.61456	6.6501	8.71452	5.32639
itf09g12150.t1	Z23-D2	J432-D2	-1.30093	4.31995	0.00027963	0.00773244	8.80109	9.60787	6.40018	8.26971	12.9004	11.1235	10.5689	11.5309	9.49962	9.55894	15.8695	11.6427	8.16969	8.57468	6.22661	7.657	4.11563	7.36477	5.42028	5.63356	5.3885	3.9535	4.20413	4.51538	4.02521	4.23914	4.93386	4.3994	4.77964	6.89767	5.61949	5.7656
itf09g14640.t3	Z23-D2	J432-D2	-12.9337	3.20227	7.25127e-21	3.05866e-18	0	0	0	0	0.372451	1.99729	6.1451	2.83828	6.57671	7.48919	2.10045	5.38878	7.68845	5.98537	4.43785	6.03723	0	0	0	0	3.53105	0	0	1.17702	0	0	0	0	0	0.957721	0	0.31924
itf09g14640.t6	Z23-D3	J432-D3	-8.91219	1.93584	0.000141	0.00351878	0	0	0.018072	0.006024	0.536314	1.51826	2.49971	1.5181	2.29814	1.36397	1.14534	1.60248	0.050732	4.92935	1.63531	2.20513	0	0	0.160708	0.0535693	0.380979	0	0	0.126993	0.112017	0	0	0.037339	0	0	0.006732	0.002244
itf09g15010.t1	Z23-D3	J432-D3	1.33468	4.85305	4.26e-05	0.00124135	8.44029	6.54283	10.11	8.36436	5.17637	7.88324	7.36736	6.80899	17.2502	9.53417	18.1647	14.983	21.3904	12.6686	15.8094	16.6228	9.66649	18.152	19.3943	15.7376	12.185	12.7929	22.1488	15.7089	19.8618	20.0257	13.3651	17.7509	47.2791	33.5027	40.811	40.5309
itf09g25010.t3	Z23-D3	J432-D3	-3.24672	3.45115	1.92e-09	1.39e-07	0	0	0	0	0.908635	0	0	0.302878	10.3827	5.64438	11.0872	9.0381	7.99674	9.44186	8.41565	8.61808	0	0.340167	0	0.113389	0.618455	2.39393	1.10615	1.37285	0.725159	6.03455	0.633048	2.46425	1.30874	0.831293	0.4327	0.857579
itf10g02870.t1	Z23-D1	J432-D1	-2.2964	1.86542	0.00238165	0.0497507	2.33149	2.18589	1.44635	1.98791	5.43982	9.55903	4.10269	6.36718	0.498001	2.25922	2.64911	1.80211	0.737753	0.653987	0.785049	0.725596	0.644057	0.808059	0.450337	0.634151	1.51758	0.585206	0.96033	1.02104	0.663058	0.220641	0.434606	0.439435	0.509301	0.419908	0.801445	0.576885
itf10g16060.t1	Z23-D2	J432-D2	-1.43221	3.99835	6.10173e-06	0.000268901	45.3396	69.071	21.6133	45.3413	12.6091	21.0992	9.17678	14.295	13.7497	16.2241	13.732	14.5686	5.66351	5.42774	4.28891	5.12672	13.4758	6.84048	8.78112	9.69912	9.66009	2.89193	5.74812	6.10004	5.99571	4.44611	4.69719	5.04634	2.04486	3.20213	4.70607	3.31768
itf10g18650.t2	Z23-D2	J432-D2	2.65424	1.19219	0.000587817	0.0143391	1.81747	1.65526	0.148455	1.20706	1.70698	0.183491	0.064887	0.651787	0.525039	0.347899	0.533442	0.468793	2.86556	0.233843	0.061223	1.05354	0.295922	2.81904	0.148245	1.08774	0.214986	1.50358	0.431479	0.716682	5.10463	1.58389	1.72869	2.80573	0.081487	0.042795	0.858777	0.327686
itf11g02740.t1	Z23-D2	J432-D2	-1.29672	2.90518	0.00269174	0.0446786	5.69297	3.53092	4.66059	4.62816	4.29476	8.73563	4.45969	5.83003	6.05678	4.87182	3.99369	4.97409	0.58813	1.22435	1.13079	0.98109	1.04546	2.13391	1.80633	1.6619	1.81605	2.45902	2.84271	2.37259	2.34813	1.61972	1.64435	1.87073	1.18278	0.483964	1.0146	0.893782
itf11g04260.t1	Z23-D2	J432-D2	-1.41744	5.03799	0.000256077	0.00717825	107.306	166.15	43.963	105.806	18.8451	17.3545	15.8054	17.335	41.9378	16.0729	29.6382	29.2163	9.91808	5.54929	6.23043	7.2326	30.0937	39.0693	9.87528	26.3461	11.7893	31.5018	41.8997	28.397	9.71216	8.36028	11.6997	9.92406	5.32953	6.21481	6.02489	5.85641
itf11g05420.t3	Z23-D2	J432-D2	-3.46999	2.80496	2.3918e-05	0.000925177	3.3149	3.18337	1.7089	2.73572	8.49031	9.47212	3.22298	7.06181	21.6728	15.0662	4.0528	13.5973	70.788	65.9908	39.2347	58.6712	0	6.54816	1.23739	2.59518	2.23209	0.288626	0.650793	1.05717	1.31194	0.581573	1.42529	1.10627	54.0619	38.7967	48.5122	47.1236
itf11g05420.t4	Z23-D2	J432-D2	-2.73474	3.64065	0.000100304	0.00325854	11.3352	10.5172	3.70174	8.51804	26.4606	34.0905	7.28599	22.6124	34.4594	24.4002	6.07202	21.6439	104.486	128.547	91.0495	108.028	2.32277	15.858	3.27768	7.15281	7.73176	2.36116	2.84492	4.31262	4.08112	2.36016	2.48121	2.97416	97.1968	64.5289	59.5831	73.7696
itf11g06810.t1	Z23-D3	J432-D3	-9.492	-0.19485	8.24e-10	6.31e-08	2.63588	2.28871	2.17399	2.36619	4.3427	4.8592	3.06996	4.09062	4.78155	2.90189	3.81952	3.83432	6.09846	2.78607	2.86263	3.91572	0	0	0	0	0.615718	0.826644	0	0.480787	0.246967	0.599415	0	0.282127	0	0	0	0
itf11g08350.t1	Z23-D3	J432-D3	-1.20541	5.09739	3.96e-05	0.00115878	9.3738	6.81098	5.51643	7.23374	17.4392	8.30141	11.3696	12.3701	15.1393	10.8415	4.29404	10.0916	32.5423	25.5287	17.9024	25.3245	1.9465	1.4962	1.07892	1.50721	4.39864	7.57569	4.95432	5.64288	8.93408	5.6369	12.7301	9.10038	10.0889	9.69595	11.9417	10.5755
itf11g10530.t1	Z23-D3	J432-D3	-2.10857	2.67835	0.00277655	0.0388494	28.911	16.8862	1.42453	15.7406	11.5598	9.03908	4.03754	8.21216	92.3927	7.11061	3.80154	34.4349	10.3813	2.76389	4.36366	5.83629	2.16451	6.32087	0.312333	2.93257	1.34038	3.5013	7.49069	4.11079	3.37131	0.831105	3.46136	2.55459	0.805335	1.77004	1.39667	1.32401
itf11g13150.t4	Z23-D1	J432-D1	-3.13722	1.4668	0.00223354	0.0478223	0.152512	0	0.047571	0.0666943	0.307896	1.47653	2.86816	1.55086	0.217863	0.749095	0.473713	0.480224	0.271815	0.230091	0.108492	0.203466	0.788381	0.147684	0	0.312022	0.158521	0.152909	0.115386	0.142272	0.33479	0.026968	0.933807	0.431855	0.100055	0.390483	0.101677	0.197405
itf11g21190.t2	Z23-D2	J432-D2	-1.20265	4.08621	0.000479332	0.012166	11.6821	7.79199	11.9169	10.4637	12.886	12.1704	12.1608	12.4057	14.8725	13.2492	22.6533	16.925	11.7639	12.4874	14.1704	12.8072	8.21075	6.02494	8.84711	7.69426	11.9119	4.51951	5.90554	7.44566	6.71493	7.12195	6.70118	6.84602	7.11193	6.25028	6.38366	6.58196
itf12g00940.t2	Z23-D3	J432-D3	-1.13821	4.39064	1.44e-05	0.00048	13.3661	11.2207	11.6356	12.0741	19.0573	19.6176	18.3757	19.0169	19.0548	12.7161	11.8084	14.5264	15.4884	16.4145	12.6267	14.8432	10.3155	12.1306	9.69109	10.7124	9.43267	16.6602	17.102	14.3983	10.8228	8.50666	12.852	10.7272	7.11121	5.57555	6.70601	6.46426
itf12g05980.t2	Z23-D2	J432-D2	-3.36309	2.91518	0.00279999	0.0458872	1.44904	0.281957	1.72262	1.15121	13.3155	0.288722	0.735137	4.77978	9.72855	8.37984	1.0908	6.39973	5.77084	0.139256	5.71325	3.87445	0.303754	14.3965	1.93915	5.54648	2.04861	1.48219	1.60327	1.71136	0.944402	0.685536	0.105086	0.578341	6.33006	0.013157	5.44589	3.9297
itf12g08470.t1	Z23-D3	J432-D3	4.97151	3.5051	0.00149409	0.023757	0	0.070262	0.676531	0.248931	0.761879	0	0	0.25396	0	0	0	0	0	0.336046	0.926334	0.420793	0	0	0	0	0	0	0	0	0.117198	2.21142	0	0.776205	13.1081	12.2916	13.5979	12.9992
itf12g08470.t2	Z23-D3	J432-D3	-2.47768	3.76854	9.03e-06	0.000317	4.63008	3.72426	2.01243	3.45559	6.27641	4.65405	7.62565	6.18537	7.73642	10.3108	7.54038	8.52919	13.5188	14.4732	13.1278	13.7066	2.20667	4.33915	1.58945	2.71176	5.57151	9.32133	6.46006	7.11763	9.99289	8.67574	12.0171	10.2286	0.869494	2.75601	3.5611	2.39554
itf12g17180.t1	Z23-D3	J432-D3	1.04246	5.01427	0.000791	0.0144498	2.31285	2.50945	1.1999	2.0074	3.93343	5.10884	3.02026	4.02084	4.64327	3.88103	4.52027	4.34819	5.48743	7.81356	4.13636	5.81245	3.47406	6.20701	1.17735	3.61947	2.00034	5.78216	6.26835	4.68361	12.2654	9.34983	9.00619	10.2071	13.1673	11.5219	9.40754	11.3656
itf12g23440.t1	Z23-D3	J432-D3	-2.40859	7.25184	0.000157	0.00384995	303.961	292.461	37.1096	211.177	126.583	37.8295	75.3765	79.9295	352.446	32.6547	39.7434	141.615	152.331	26.3995	81.879	86.8698	91.4993	134.04	12.6466	79.3952	45.4506	88.6772	95.3878	76.5052	63.0876	28.7395	84.8455	58.8908	15.9273	15.3522	16.8516	16.0437
itf12g24370.t1	Z23-D3	J432-D3	-1.99196	4.34139	0.000543	0.0105755	121.557	79.3552	3.1528	68.0215	79.0622	22.9651	58.6083	53.5452	93.3475	7.98472	19.9477	40.4267	38.7314	9.37404	28.6433	25.5829	11.0856	59.034	1.18519	23.7682	52.734	66.5277	89.0183	69.4267	7.59347	11.6056	37.089	18.7627	5.82107	7.00188	6.06009	6.29435
itf12g25180.t2	Z23-D1	J432-D1	-3.91798	-0.625318	0.00107419	0.0297625	0	0	0.10145	0.0338167	0.493027	0.425965	0.264786	0.394593	0	0	0	0	0	0.383353	0.111512	0.164955	0.144949	0	0	0.0483163	0.026846	0	0.028246	0.018364	0.494897	0	0	0.164966	0	0.117006	0.278734	0.131913
itf12g26550.t1	Z23-D1	J432-D1	-1.64189	2.87684	0.00170561	0.0400706	1.75209	1.0712	1.71995	1.51441	6.46037	5.96828	5.99651	6.14172	1.59745	1.12526	1.53088	1.41786	0.66552	2.44786	1.67678	1.59672	0.535347	4.1816	0.338343	1.6851	2.03933	1.62258	1.13004	1.59732	4.06451	1.57917	1.10853	2.25074	2.77594	0.725307	0.929497	1.47692
itf13g00740.t1	Z23-D2	J432-D2	1.23781	4.64901	5.99295e-06	0.000264546	3.60468	1.87087	3.99278	3.15611	4.0975	3.67611	6.97769	4.9171	6.76683	5.14206	7.33095	6.41328	2.2261	2.80033	2.37619	2.46754	2.07378	4.77456	0.943284	2.59721	3.40271	13.2099	8.63926	8.4173	16.2393	12.6328	13.2293	14.0338	2.52658	2.09393	2.71732	2.44594
itf13g02630.t1	Z23-D2	J432-D2	-1.84571	3.17273	0.00279094	0.0457855	34.4428	10.6686	16.4372	20.5162	40.8656	44.2993	18.6291	34.598	15.9245	14.408	4.23704	11.5232	3.28953	6.78728	4.13168	4.73616	10.6726	11.9799	3.5363	8.72958	23.5331	4.05286	4.50194	10.696	3.09956	3.48808	2.30306	2.96357	2.07178	0.557339	2.59128	1.74013
itf13g03340.t1	Z23-D3	J432-D3	2.2099	3.87338	5.58e-06	0.000205	0.372383	0	2.36124	0.911208	4.59659	10.3103	8.06578	7.65757	12.6832	4.5491	4.34052	7.19095	4.75829	4.76362	1.7462	3.75603	4.42811	13.4356	2.30185	6.72186	8.35394	15.9337	16.5196	13.6024	26.7054	10.7528	12.6986	16.7189	18.1247	18.1138	13.4474	16.562
itf13g03340.t4	Z23-D3	J432-D3	-2.72182	0.00288447	0.00107005	0.0183923	1.79	2.43592	1.36551	1.86381	0.617107	0.146912	0.274495	0.346171	0.393939	0.355211	0.430777	0.393309	1.3191	0.898763	1.97112	1.39633	0.658818	0.104381	0.634874	0.466024	0.226254	0.766049	0.899546	0.630616	0.766441	0.46752	0.204104	0.479355	0.203807	0.078172	0.325432	0.20247
itf13g06280.t3	Z23-D2	J432-D2	2.65912	3.87989	0.00187593	0.0344137	1.36413	0.02236	1.82083	1.06911	3.60501	12.5836	10.8612	9.0166	3.25929	1.22505	0.24831	1.57755	0	0.011953	1.6989	0.570283	0.45739	9.50269	0	3.32003	0.149664	10.6488	9.45977	6.75276	9.16756	9.58559	8.10144	8.95153	0.809135	4.41108	0.331313	1.85051
itf13g09470.t1	Z23-D3	J432-D3	1.53393	5.62404	9.72e-08	5.2e-06	78.0056	55.6913	63.1886	65.6285	92.362	66.1722	75.5926	78.0422	60.8945	82.2496	46.8297	63.3246	13.3787	20.5338	12.6654	15.526	31.3189	81.167	23.1422	45.2093	49.2843	80.6128	52.1339	60.677	76.3764	77.8544	59.9499	71.3936	32.6699	41.9283	54.9467	43.1816
itf13g11990.t1	Z23-D3	J432-D3	1.70424	1.96257	0.000481	0.00958353	2.72403	2.55224	1.72201	2.33276	6.21598	3.88789	4.50899	4.87095	2.82214	3.34344	5.44557	3.87038	0.960477	1.11348	1.31945	1.13114	0.543531	1.40896	0.670207	0.874233	2.96418	2.17708	2.2603	2.46718	6.01564	5.89389	6.56121	6.15691	3.68914	3.52548	3.4672	3.56061
itf13g14370.t3	Z23-D3	J432-D3	10.7403	1.01313	0.00293374	0.0403993	0	6.12981	5.22953	3.78644	7.61543	0.320494	0	2.64531	0	0.742728	0	0.247576	0	0	0	0	0.586521	3.00318	0	1.19657	0	0	0	0	0.61054	3.181	8.45784	4.08313	0	3.40252	1.74488	1.7158
itf13g15540.t1	Z23-D3	J432-D3	-2.33743	3.43098	1.6e-07	8.2e-06	19.3686	15.3877	19.7683	18.1749	33.6109	51.5439	19.5774	34.9107	8.53257	15.617	9.0237	11.0577	14.5976	14.799	9.19526	12.864	8.37976	12.7417	14.0593	11.7269	17.6238	3.58153	8.37308	9.85948	2.67991	1.80614	2.89535	2.46047	3.30138	2.06794	1.86945	2.41292
itf13g17520.t2	Z23-D2	J432-D2	1.55812	4.4234	0.000507098	0.0127852	6.78553	1.72216	3.31418	3.94062	1.94955	7.1792	4.12676	4.4185	1.55891	1.9038	3.83011	2.43094	3.09362	1.76066	9.34233	4.7322	4.68769	5.28174	0	3.32314	6.43766	5.11713	3.76528	5.10669	7.73487	6.53908	5.95261	6.74219	0	4.94243	4.09087	3.0111
itf13g18210.t1	Z23-D3	J432-D3	1.52369	2.18123	0.00137086	0.022121	0.09059	0	0	0.0301967	0.074989	0.070198	0.066652	0.070613	0.507194	0.295905	0.304191	0.369097	1.44597	2.02533	2.16195	1.87775	0	0.360695	0.454135	0.27161	0.489736	0.236497	0.534296	0.420176	0.571709	0.505879	0.833718	0.637102	4.96112	4.7027	5.97046	5.21143
itf13g20980.t1	Z23-D2	J432-D2	-1.14889	4.65841	1.92688e-05	0.000761979	41.5453	53.3958	46.795	47.2454	39.3501	32.1647	31.6308	34.3819	29.155	33.5487	31.8062	31.5033	49.7481	47.8847	33.0584	43.5638	59.5532	33.9232	77.6095	57.0286	51.5185	20.7499	24.4994	32.2559	15.0782	13.6555	11.1675	13.3004	30.6392	32.804	40.6333	34.6922
itf13g22080.t1	Z23-D3	J432-D3	2.32155	1.68723	1.87e-05	0.000603	0.788619	0.888991	0.346979	0.674863	2.85736	0.253922	2.70385	1.93838	1.72344	0.698259	0.112522	0.844742	1.88415	1.73115	1.48392	1.69974	0.645555	3.05544	0	1.23367	3.5129	6.20943	5.30651	5.00961	2.10259	5.48766	3.08317	3.55781	8.64701	6.22672	10.0281	8.3006
itf13g22530.t1	Z23-D2	J432-D2	-12.0327	2.30626	3.14296e-19	1.07078e-16	0	0	5.47414	1.82471	0	0	8.21954	2.73985	9.79062	3.65763	4.43168	5.95998	0	3.2099	1.99378	1.73456	0	0	0	0	0	0	0	0	0	0	0	0	0	0	0	0
itf13g22590.t1	Z23-D3	J432-D3	-2.40031	2.52578	0.00263547	0.0373153	86.9223	42.3449	15.0949	48.1207	87.6835	76.3746	45.3311	69.7964	35.0243	7.65691	8.97229	17.2178	4.21005	4.27996	5.69149	4.72717	5.61742	17.9802	1.39592	8.33117	21.3842	38.121	68.6334	42.7128	2.20161	1.28618	4.06553	2.51777	1.64819	0.257761	0.637126	0.847692
itf13g22610.t1	Z23-D2	J432-D2	-2.36847	4.18639	8.27727e-07	4.40802e-05	16.4219	22.6946	11.865	16.9939	14.9163	30.1369	15.0004	20.0179	29.5546	13.2595	9.24852	17.3542	15.2959	9.92649	10.5499	11.9241	14.7729	10.3352	11.6404	12.2495	12.1733	5.25173	6.5053	7.97678	3.3014	2.97862	2.85509	3.04504	8.36008	5.79964	6.7094	6.95637
itf14g03640.t1	Z23-D1	J432-D1	2.46165	0.905845	0.00226847	0.0482881	0.558282	0.233219	0.382758	0.39142	0.274524	0.664478	0.523698	0.487567	11.9694	6.66522	5.682	8.10553	29.1577	31.1542	34.2422	31.518	0.994722	1.95908	0.922199	1.292	1.03336	2.66928	3.24624	2.31629	9.55703	8.63427	6.74243	8.31125	34.7903	29.8625	31.5366	32.0632
itf14g06200.t1	Z23-D3	J432-D3	8.97791	-0.69433	1.11e-09	8.36e-08	0.070214	0	0	0.0234047	0	0.015355	0	0.00511833	0	0	0	0	0	0	0	0	0	0.058167	0.14709	0.068419	0	0	0	0	1.13298	0	0	0.377661	1.17266	0.687022	0.786387	0.882024
itf14g09670.t1	Z23-D2	J432-D2	-10.1791	0.480787	3.80736e-11	4.51682e-09	3.47512	0.40341	1.176	1.68484	1.06274	5.05273	0.486107	2.20053	2.24736	0.698872	1.47338	1.4732	4.01649	1.63871	0	1.88507	0	0.598976	0.165048	0.254675	0.925132	0	0	0.308377	0	0	0	0	0	0	0.036707	0.0122357
itf14g14060.t1	Z23-D2	J432-D2	1.46785	2.96789	0.00205988	0.0369111	0.124495	0	0.009221	0.044572	0.054311	0.450664	0.264324	0.256433	1.1172	1.96418	1.59188	1.55776	3.15917	3.15958	2.22211	2.84695	0	0.437114	0	0.145705	1.02311	0.393862	0.302999	0.573325	4.95354	3.62614	3.66684	4.08217	4.15212	4.63386	4.56475	4.45024
itf14g14760.t2	Z23-D2	J432-D2	2.21804	3.7706	2.04112e-08	1.41992e-06	1.17313	3.65948	2.30673	2.37978	2.35801	1.15911	0.703007	1.40671	7.59353	4.12026	3.55697	5.09026	3.63798	7.75198	1.3698	4.25325	3.03397	7.60276	2.48299	4.37324	1.43104	6.90198	4.65087	4.32796	20.0501	22.7096	22.1078	21.6225	7.46918	14.3049	6.73501	9.50303
itf14g15460.t4	Z23-D1	J432-D1	-2.79253	0.153822	0.000619226	0.0199436	0.846001	0.158224	0.136696	0.380307	0.585475	0.728782	0.590287	0.634848	0.558989	0.632962	0.852685	0.681545	1.10363	0.843884	0.153812	0.700444	0.072413	1.71762	0.067961	0.61933	0.033671	0.063145	0.124008	0.073608	0.955128	0.162694	0.04529	0.387704	0	0.497041	0.958022	0.485021
itf14g16650.t1	Z23-D3	J432-D3	-1.92833	0.868194	0.00122178	0.0204222	1.24277	0.560831	0.97871	0.927437	1.07116	1.20772	0.90015	1.05968	1.28871	0.918518	1.49515	1.23413	1.33562	2.41208	1.41846	1.72205	0.486284	0.535912	0.605267	0.542488	0.850205	0.436	0.771678	0.685961	0.39681	0.512749	0.19634	0.368633	0.458814	0.436682	0.387255	0.427584
itf14g18080.t1	Z23-D1	J432-D1	3.71296	0.827259	0.00161489	0.0385522	0.432727	0.191021	0.271463	0.298404	0.128478	0.124833	0.453821	0.235711	0.368981	0.640943	0.6076	0.539175	0.155776	0.076793	0.149022	0.127197	0.236091	0.223135	0.075147	0.178124	0.509497	3.01384	5.14397	2.8891	0	0	0.732948	0.244316	0.304063	0.189254	0.264531	0.252616
itf15g03090.t1	Z23-D3	J432-D3	1.5335	2.75792	0.000256	0.0057455	9.54647	6.96027	6.18652	7.56442	8.67366	9.26481	5.14661	7.69503	3.74742	3.06224	6.93226	4.58064	1.68908	1.70189	1.10147	1.49748	4.2103	7.63674	3.72655	5.19119	4.30021	3.56991	3.5552	3.80844	2.92998	2.63806	2.56134	2.70979	4.00957	4.60776	3.87302	4.16345
itf15g03300.t2	Z23-D3	J432-D3	-1.12175	4.17181	0.00350171	0.0457817	0	0	0	0	0	0	0	0	3.37505	2.29483	0.815008	2.16163	21.4521	29.9908	28.064	26.5023	0	0	0	0	0	0	0	0	0.973732	1.55537	0.855964	1.12836	13.8845	6.99684	14.1794	11.6869
itf15g05870.t1	Z23-D2	J432-D2	-1.94966	4.34319	0.000133615	0.0041001	50.7448	42.3673	7.91829	33.6768	74.8973	24.8433	32.0026	43.9144	16.6024	29.2269	21.9847	22.6047	0.292539	0.135331	0.278998	0.235623	5.128	36.6455	2.27698	14.6835	19.0017	80.839	58.6442	52.8283	4.07454	3.71191	8.56271	5.44972	0.353823	5.64834	0.085248	2.02914
itf15g06760.t1	Z23-D3	J432-D3	1.26961	2.41096	0.00299238	0.0409906	6.64631	1.91549	4.84176	4.46785	8.0094	11.2667	4.25913	7.84508	3.7259	6.31686	6.97818	5.67365	1.95033	1.61565	1.76979	1.77859	3.63291	3.97045	0.798297	2.80055	9.82477	1.11874	3.4297	4.79107	4.12951	10.1378	9.72907	7.99879	3.86605	4.18131	4.4323	4.15989
itf15g12950.t1	Z23-D1	J432-D1	1.4815	5.54833	0.000187804	0.00798423	45.4274	37.0374	33.8669	38.7772	24.8279	36.5198	26.3102	29.2193	57.9339	47.8874	50.0414	51.9542	46.7275	46.1478	44.6755	45.8503	63.5211	64.0673	104.812	77.4667	38.2753	66.504	102.221	69	48.8497	40.4702	37.5046	42.2748	54.2585	53.2862	73.9321	60.4923
itf15g23930.t1	Z23-D3	J432-D3	-1.07917	6.05444	0.00202012	0.0302774	24.4491	22.8724	7.25066	18.1907	18.4854	11.799	12.7012	14.3285	50.5589	11.107	21.1813	27.6157	41.6504	19.248	32.7952	31.2312	8.0599	13.6282	2.88968	8.19261	8.3993	9.9542	9.74453	9.36601	19.7261	12.7803	19.8249	17.4438	15.3738	14.2144	13.4742	14.3541

## Sheet: Table S4
Table S4: Details of 793 metabolites detected in the metabolome.
compound name	CAS	KEGG_ID	FORMULA	EXACT_MASS	CLASS_EN	Q1	Q3	ionmode	rt	QC-01	QC-02	J432-CK-1	J432-CK-2	J432-CK-3	J432-CK-MEAN	J432-D3-1	J432-D3-2	J432-D3-3	J432-D3-MEAN	Z23-CK-1	Z23-CK-2	Z23-CK-3	Z23-CK-MEAN	Z23-D3-1	Z23-D3-2	Z23-D3-3	Z23-D3-MEAN
4-Aminobutyric acid	56-12-2	C00334	C4H9NO2	103.063	amino acids	104.1	87.1	+	0.66	9767.94	5381.46		4879.59		4879.59	29461.9	10743.6	10976.3	17060.6			1969.57	1969.57	2199.15		4385.9	3292.52
L-Tyrosine	60-18-4	C00082	C9H11NO3	181.074	amino acids	182.1	136.1	+	1.93	2.2771e+06	2.84425e+06	4.22553e+06	5.1324e+06	3.44071e+06	4.26621e+06	308170	179195	193144	226836	3.16852e+06	2.49778e+06	2.54745e+06	2.73792e+06	102965	101928	127949	110947
1-Methy-L-histidine	332-80-9	C01152	C7H11N3O2	169.085	amino acids	170.1	124	+	0.61	7436.79	3744.33	7637.48	3286.87	3918.37	4947.57	4373.47	10402.9	4019.84	6265.41	6867.91	3588.73	5001.79	5152.81	5298.94	8621.27	7087.67	7002.63
3-Methy-L-histidine	368-16-1	C01152	C7H11N3O2	169.085	amino acids	170.1	96.1	+	0.61	45095.2	38285.7	23661.3	25235.3	26305.5	25067.4	69673.7	56129.2	63558.5	63120.5	22710.4	32159	31529.7	28799.7	58893.6	53079.6	56981.9	56318.4
beta-Alanine	107-95-9	C00099	C3H7NO2	89.0477	amino acids	90.1	72.1	+	0.64	31172.4	21987.5	128098	45014.2	19030.2	64047.5	74090	26396	131245	77243.5	81136.4	20213.1	29913.8	43754.4	100177	30636	26419.1	52410.7
3-Hydroxy-3-methylpentane-1,5-dioic acid	503-49-1	C03761	C6H10O5	162.053	Amino acid and derivatives	161	57	-	2.32	6913.64	5391.66	1761.79	1340.89	1726.25	1609.64	5861.58	5534.79	5887.81	5761.4	2111.36	5377.79	7237.1	4908.75	7617.57	5295.98	3534.09	5482.54
cis-4-Hydroxy-D-proline	2584-71-6	C03440	C5H9NO3	131.058	Amino acid and derivatives	130.1	45	-	0.65	17288.1	20542.3	20393.6	23458	18932.1	20927.9	20567.6	18753.6	21427.5	20249.5	13179.4	13529.6		13354.5	17101.8	17619.8	15498.5	16740
L-Glutamine	56-85-9	C00064	C5H10N2O3	146.069	Amino acid and derivatives	145.1	42	-	0.64	79278.3	79078.6	80116	71688.7	61803.3	71202.7	52210	37246.3	45495.8	44984	74499.1	54032.7	66410.8	64980.9	116353	108799	88357.7	104504
N-Acetyl-L-phenylalanine	2018-61-3	C03519	C11H13NO3	207.09	Amino acid and derivatives	206.1	58	-	5.88	13585.1		14138.6			14138.6			2632.62	2632.62	26767.7		22945.1	24856.4		3766.63		3766.63
Pyrrole-2-carboxylic acid	634-97-9	C05942	C5H5NO2	111.032	Amino acid and derivatives	112	68	+	2.29	8217.82	5271.67	3476.85	6398.46	3253.77	4376.36	10440.2	4934.87	8689.29	8021.47	5614.38	6450.5	3793.89	5286.25	3594.26	4821.14	3944.41	4119.94
DL-Norvaline	6600-40-4	C01826	C5H11NO2	117.079	Amino acid and derivatives	118.1	72.1	+	1.05	2.10177e+06	1.88631e+06	3.38192e+06	2.92531e+06	2.76256e+06	3.02327e+06	583835	591551	397006	524131	2.82377e+06	2.3688e+06	2.01888e+06	2.40382e+06	775076	258282	281853	438404
5-Aminovaleric acid	660-88-8	C00431	C5H11NO2	117.079	Amino acid and derivatives	118.1	55.1	+	1.11	4.53125e+06	3.80317e+06	6.21072e+06	7.01924e+06	6.60889e+06	6.61295e+06	323518	267912	248814	280081	4.69795e+06	5.30734e+06	4.61143e+06	4.87224e+06	118649	175075	198911	164212
N,N-Dimethylglycine	1118-68-9	C01026	C4H9NO2	103.063	Amino acid and derivatives	104.1	58.1	+	1.04	1.2694e+06	915300	1.28779e+06	1.44786e+06	1.21423e+06	1.31663e+06	1.07819e+06	639089	573550	763609	1.08753e+06	1.08386e+06	1.06074e+06	1.07737e+06	497118	479382	597324	524608
2-Aminoisobutyric acid	62-57-7	C03665	C4H9NO2	103.063	Amino acid and derivatives	104.1	58.1	+	0.98	1.2694e+06	915300	1.28779e+06	1.44786e+06	1.21423e+06	1.31663e+06	1.07819e+06	639089	573550	763609	1.08753e+06	1.08386e+06	1.06074e+06	1.07737e+06	497118	479382	597324	524608
3-Aminoisobutanoic acid	144-90-1	C05145	C4H9NO2	103.063	Amino acid and derivatives	104.1	30	+	0.94	34374.9	49708.1	2855.91	43260.8	43927.6	30014.8	49257.7	32260.5	26420.4	35979.5	50182.6	3133.41	46239.8	33185.3	21591.5	2244.17	24306	16047.2
5-oxoproline	98-79-3	C01879	C5H7NO3	129.043	Amino acid and derivatives	152	69	+	0.56	206201	166056	215652	188916	199390	201319	176638	152661	180987	170096	162679	195416	170288	176128	155788	123733	137635	139052
CYS-GLY;Cysteinylglycine	19246-18-5	C01419	C5H10N2O3S	178.041	Amino acid and derivatives	179	76	+	1.38	3985.59	4584.6	1637.27	2396.64	1872.14	1968.68	4295.89	3890.81	2274.2	3486.96	2030.22	2425.81	2322.2	2259.41	5109.4	3274.13	6283.02	4888.85
N'-Formylkynurenine	1022-31-7	C02700	C11H12N2O4	236.08	Amino acid and derivatives	237.1	163.1	+	9.51	3617.98	4182.37	1799.9	1988.01	3873.16	2553.69	2516.55	2098.06	3475.43	2696.68	5178.05	2805.19	3104.85	3696.03	5174.86	3636	3048.56	3953.14
L-Theanine	3081-61-6	C01047	C7H14N2O3	174.1	Amino acid and derivatives	175.1	84	+	0.85	25089.3	46076.7	15298.4	17670.7	42952.9	25307.3	22201.1	10527.1	32417.4	21715.2	22533.2	183920	176508	127654	20926.1	9332.3	175730	68662.7
Acetyl tryptophan	2280-01-5	C03137	C13H14N2O3	246.1	Amino acid and derivatives	247.1	130.1	+	7.97	8413.93	2458.69	2079.94	2811.97	3692.52	2861.48	3263.9	3968.88	998.748	2743.84	1688.88	1729.07	3100.24	2172.73	2464.71	2972.99	1424.9	2287.53
Allysine(6-Oxo DL-Norleucine)		C04076	C6H11NO3	145.074	Amino acid and derivatives	146.1	100.1	+	0.77	9.82155e+06	8.42793e+06	1.02367e+07	9.26351e+06	8.09672e+06	9.19898e+06	6.70291e+06	5.25426e+06	5.64095e+06	5.86604e+06	1.26431e+07	1.2285e+07	1.3043e+07	1.2657e+07	5.5545e+06	5.1203e+06	5.16954e+06	5.28145e+06
N-formylmethionine	4289-98-9	C03145	C6H11NO3S	177.046	Amino acid and derivatives	178.1	61	+	0.67	20912	35445.5	9418.54	4692.46	11992.3	8701.1	27407.6	17042.3	13869.3	19439.8	7718.43	2782.72	6241.86	5581.01	42534.1	61691.2	64056.4	56093.9
Phenylacetylglycine	500-98-1	C05598	C10H11NO3	193.074	Amino acid and derivatives	194.1	91.1	+	4.92	17199.5	7042.61	11551	4732.95	6457.07	7580.33	13127.4	9162.81	11818.1	11369.4	13184.2	15557	18194.7	15645.3	15845.4	5778.58	7675.41	9766.46
Glutathione oxidized	27025-41-8	C00127	C20H32N6O12S2	612.152	Amino acid and derivatives	613.2	355.1	+	2.52	6585.44	7682.69	2268.42	3176.35	5580.52	3675.1	3560.15	3329.58	1602.89	2830.87	1935.19	1092.8	2205.1	1744.36	2802.03	4486.92	2567.12	3285.36
Glutathione	70-18-8	C00051	C10H17N3O6S	307.084	Amino acid and derivatives	308.1	76	+	2.02	10804	11136.7	1008.93	1142.18	4618.25	2256.45	5624.94	1652.81	3486.95	3588.24	600.204	6767.34	5893.65	4420.4	1384.53	802.945	6837.21	3008.23
L-Pipecolic acid	535-75-1;3105-95-1	C00408	C6H11NO2	129.079	Amino acid and derivatives	130.1	84.1	+	0.69	6.39388e+06	6.45881e+06	5.82006e+06	6.68562e+06	6.33796e+06	6.28121e+06	9.1871e+06	7.53731e+06	7.42603e+06	8.05015e+06	4.69325e+06	7.13907e+06	4.58436e+06	5.47223e+06	5.53227e+06	4.80998e+06	4.63464e+06	4.99229e+06
N6-Acetyl-L-lysine	692-04-6	C02727	C8H16N2O3	188.116	Amino acid and derivatives	189.1	84.1	+	0.81	5.04787e+06	5.3191e+06	7.52874e+06	6.52097e+06	6.28395e+06	6.77789e+06	217655	226875	183675	209402	5.74635e+06	5.758e+06	5.96847e+06	5.82427e+06	2.85584e+06	2.72864e+06	2.87825e+06	2.82091e+06
S-Adenosylmethionine	29908-03-0	C00019	C15H22N6O5S	398.137	Amino acid and derivatives	399.1	250.1	+	0.66	14058.8	21628.3		21229.8	4159.84	12694.8	27266.9	32586.5		29926.7	5091.39	8554.39		6822.89	54191.9	53128.1	37321.1	48213.7
N-γ-Acetyl-N-2-Formyl-5-methoxykynurenamine	52450-38-1	C05642	C13H16N2O4	264.111	Amino acid and derivatives	265.1	136.1	+	3.79	2067.94	2100.77	1181.89	2442.95	1716.72	1780.52	2690.79	787.322	1004.54	1494.22	1866.79	1606.54	580.988	1351.44	1823.82	578.966	2179.81	1527.53
Phenylacetyl-L-glutamine	28047-15-6	C04148	C13H16N2O4	264.111	Amino acid and derivatives	265.1	91.1	+	4.71	4289.68	8640.69	4217.76	4520.27	7605.08	5447.71	4552.21	4765.1	4037.88	4451.73	3180.84	6292.63	5119.92	4864.46	6240.73	2147.24	6518.73	4968.9
L-Norleucine	327-57-1	C01933	C6H13NO2	131.095	Amino acid and derivatives	132.1	86.1	+	1.81	1.44563e+06	1.54227e+06	2.60667e+06	2.23984e+06	1.92002e+06	2.25551e+06	222864	174273	148011	181716	1.83048e+06	1.80084e+06	1.72902e+06	1.78678e+06	101393	89336.9	90036.9	93589
Isoleucine	443-79-8	C16434;C06418	C6H13NO2	131.095	Amino acid and derivatives	132.1	86.1	+	1.8	1.44563e+06	1.54227e+06	2.60667e+06	2.23984e+06	1.92002e+06	2.25551e+06	222864	174273	148011	181716	1.83048e+06	1.80084e+06	1.72902e+06	1.78678e+06	101393	89336.9	90036.9	93589
L-Homoserine	1927-25-9;672-15-1;6027-21-0	C00263	C4H9NO3	119.058	Amino acid and derivatives	120.1	56	+	0.67	642045	591579	1.26657e+06	1.26259e+06	860872	1.13001e+06	263941	223399	254613	247318	666634	600144	874824	713867	173745	219056	234976	209259
L-Homoglutamic acid	542-32-5;1118-90-7	C00956	C6H11NO4	161.069	Amino acid and derivatives	162.1	98.1	+	0.73	428059	464307	896086	828323	807934	844114	72259.9	44037.4	58670.2	58322.5	567352	509036	547339	541243	23294.3	30387.6	29052.9	27578.3
L-Isoleucine;L-Leucine	73-32-5;61-90-5	C00407;C00123	C6H13NO2	131.095	Amino acid and derivatives	132.1	86.1	+	1.78	1.44563e+06	1.54227e+06	2.60667e+06	2.23984e+06	1.92002e+06	2.25551e+06	222864	174273	148011	181716	1.83048e+06	1.80084e+06	1.72902e+06	1.78678e+06	101393	89336.9	90036.9	93589
L-Valine	72-18-4	C00183	C5H11NO2	117.079	Amino acid and derivatives;amino acids	118.1	72.1	+	0.93	2.30405e+06	2.1545e+06	4.17162e+06	4.62086e+06	4.08952e+06	4.294e+06	246781	245148	317791	269907	2.92019e+06	2.54494e+06	2.76984e+06	2.74499e+06	260398	182331	155419	199382
L-Threonine	72-19-5	C00188	C4H9NO3	119.058	Amino acid and derivatives;amino acids	120.1	56.1	+	0.64	642045	591579	1.26657e+06	1.26259e+06	860872	1.13001e+06	263941	223399	254613	247318	666634	600144	874824	713867	173745	219056	234976	209259
Proline;L-Proline	147-85-3	C00148	C5H9NO2	115.063	Amino acid and derivatives;amino acids	116.1	70.1	+	0.73	2.80771e+06	2.58204e+06	3.18065e+06	3.27002e+06	3.11096e+06	3.18721e+06	3.21827e+06	310524	2.90407e+06	2.14429e+06	4.89309e+06	4.6436e+06	5.38173e+06	4.97281e+06	1.08675e+06	1.08775e+06	1.03248e+06	1.06899e+06
L-Serine	56-45-1	C00065	C3H7NO3	105.043	Amino acid and derivatives;amino acids	106	60	+	0.62	338262	359013	646196	561529	491273	566332	303660	231634	244504	259933	418154	408986	378830	401990	237690	198275	246973	227646
L-Arginine	74-79-3	C00062	C6H14N4O2	174.112	Amino acid and derivatives;amino acids	175.1	70.05	+	0.6	3.75679e+07	3.83891e+07	5.0649e+07	4.82836e+07	4.20011e+07	4.69779e+07	1.79553e+06	1.69508e+06	1.25938e+06	1.58333e+06	7.55582e+07	6.88809e+07	7.33684e+07	7.26025e+07	1.12682e+07	1.18048e+07	1.09726e+07	1.13486e+07
L-Asparagine	70-47-3	C00152	C4H8N2O3	132.053	Amino acid and derivatives;amino acids	133.1	74	+	0.64	4.26163e+06	5.18859e+06	2.98389e+06	2.75869e+06	2.90135e+06	2.88131e+06	2.28799e+06	2.02273e+06	1.99995e+06	2.10355e+06	1.81083e+06	1.60429e+06	1.58456e+06	1.66656e+06	1.08687e+07	9.8936e+06	1.11342e+07	1.06322e+07
L-Ornithine	70-26-8	C01602;C00077	C5H12N2O2	132.09	Amino acid and derivatives;amino acids	133.1	70.1	+	0.55	1.04119e+06	1.0429e+06	712766	673357	683566	689896	411575	446383	431118	429692	612886	603171	685227	633762	2.30074e+06	2.05217e+06	2.13429e+06	2.1624e+06
L-Aspartic acid	56-84-8	C00049	C4H7NO4	133.038	Amino acid and derivatives;amino acids	134	74	+	0.63	375891	417034	424262	424511	395460	414744	384683	341284	310286	345418	346042	338787	339784	341538	517180	509127	499476	508595
L-Citruline;L-Citrulline	372-75-8	C00327	C6H13N3O3	175.096	Amino acid and derivatives;amino acids	176.1	70.1	+	0.66	1.48221e+06	1.45178e+06	1.57428e+06	1.82462e+06	1.81864e+06	1.73918e+06	260121	272226	248972	260439	2.54234e+06	2.76178e+06	2.75e+06	2.6847e+06	739973	652233	1.34279e+06	911666
L-Glutamic acid	56-86-0	C00025	C5H9NO4	147.053	Amino acid and derivatives;amino acids	148.1	84	+	0.66	1.18194e+07	1.15293e+07	1.3005e+07	1.27233e+07	1.2339e+07	1.26891e+07	1.20601e+07	1.12208e+07	1.10823e+07	1.14544e+07	1.33065e+07	1.24663e+07	1.21648e+07	1.26459e+07	7.23271e+06	6.85928e+06	5.46074e+06	6.51758e+06
L-Histidine	71-00-1	C00135	C6H9N3O2	155.069	Amino acid and derivatives;amino acids	156.1	110.1	+	0.59	1.37039e+06	1.33124e+06	2.25633e+06	2.3507e+06	2.48473e+06	2.36392e+06	345466	311006	274750	310408	1.59836e+06	1.53603e+06	1.54525e+06	1.55988e+06	657966	599323	599759	619016
trans-4-Hydroxy-L-proline;4-Hydroxyproline	51-35-4	C01157	C5H9NO3	131.058	Amino acid and derivatives;amino acids	132.1	86.05	+	0.65	79963.9	67287.3	54206.6	44168	4683.44	34352.7	69926.7	84062.6	44784.6	66258	47187.9	78933.9	3183.05	43101.6	22245.2	64146.7	58876.6	48422.8
L-Methionine	63-68-3	C00073	C5H11NO2S	149.051	Amino acid and derivatives;amino acids	150.05	56.1	+	0.94	60934.5	27247.4	209619	41158.2	988309	413029	38466.2	43773.3	19370.1	33869.9	63380.4	84731.6	144683	97598.3	19626.1	19876.2	47214.6	28905.7
L-Lysine;L-Glutamine	56-87-1;56-85-9	C00047;C00064	C6H14N2O2;C5H10N2O3	146.106	Amino acid and derivatives;amino acids	147.1	84.0667	+	0.64	2.5374e+06	3.07867e+06	1.8261e+06	1.93701e+06	1.98706e+06	1.91673e+06	1.57067e+06	1.3129e+06	1.23713e+06	1.37357e+06	2.69849e+06	2.38037e+06	2.2022e+06	2.42702e+06	5.38452e+06	4.91647e+06	3.99177e+06	4.76425e+06
L-Phenylalanine;D-(+)-Phenylalanine;DL-Phenylalanine	63-91-2;673-06-3;150-30-1	C00079;C02265;C02057	C9H11NO2	165.079	Amino acid and derivatives;Phenols;amino acids	166.1	120.1	+	2.82	4.105e+07	4.294e+07	5.54102e+07	44642.3	5.19339e+07	3.57962e+07	4.33047e+06	3.5709e+06	16179.3	2.63918e+06	5.30632e+07	5.35249e+07	6.61896e+07	5.75926e+07	2.68477e+06	2.37593e+06	7302.17	1.68933e+06
Artesunate	88495-63-0		C19H28O8	384.178	Sesquiterpenoids	385.2	101	+	0.76	15003.1					#DIV/0!		1634.57		1634.57	6176.09	10950.1	4937.34	7354.52		2692.24		2692.24
Linderalactone	728-61-0	C17425	C15H16O3	244.11	Sesquiterpenoids	245.1	199.1	+	8.74	2369.74	6020.2	567.266	1141.9	4611.35	2106.84	5119.5	1195.93		3157.72		3449.51	3457	3453.25	1092.88	1119.56	3394	1868.81
Alpha-caryophyllene	6753-98-6	C09684	C15H24	204.188	Sesquiterpenoids	205.2	81.1	+	11.58	38247.6	39334	30395.3	39733.8	48153.6	39427.6	40275.1	32392.2	27690.1	33452.5	42374.2	55520.5	47198.9	48364.5	59910.7	36370.5	35713.6	43998.3
trans-Caryophyllene	87-44-5	C09629	C15H24	204.188	Sesquiterpenoids	205.2	95.1	+	12.12	43825.6	23135	21958.9	8835.11	24527.5	18440.5	39311.7	34811.6	41221.5	38448.3	51016.2	12260.2	29605.1	30960.5	47927.8	17066	41025.8	35339.9
Caryophyllene oxide	1139-30-6	C16908	C15H24O	220.183	Sesquiterpenoids	221.2	105.1	+	11.66	54631.4	56194.7	81410.8	54405.3	34318	56711.3	124454	236045	540132	300210	86338.5	74671.1	186772	115927	155540	99254	85315.7	113370
alpha-Cyperone	473-08-5	C17090	C15H22O	218.167	Sesquiterpenoids	219.2	67.1	+	12.2	65914.8	118253	48485.6	17430.6	20668	28861.4	217832	216454	218820	217702	44089.8	23472.1	36558.4	34706.7	164794	78673.8	177692	140387
Alpha-Santonin	481-06-1	C02206	C15H18O3	246.126	Sesquiterpenoids	247.1	173.1	+	7.87	14509.2	14600.1	21082.8	16376.4	6507.56	14655.6	5835.57	4355.65	2151.71	4114.31	22701.2	17200.5	14722.4	18208	5219.8	4657.1	4847.06	4907.99
Artemisinin	63968-64-9	C09538	C15H22O5	282.147	Sesquiterpenoids	283.2	110.1	+	13.02	1.16993e+06	1.41139e+06	879365	640497	617404	712422	853298	661517	550207	688341	1.21e+06	1.6516e+06	736954	1.19952e+06	971228	1.72778e+06	887722	1.19558e+06
Alantolactone	546-43-0	C09289	C15H20O2	232.146	Sesquiterpenoids	233.2	105.1	+	11.93	49312.9	54804.6	8731.13	20887.6	34028.3	21215.7	143560	131003	139746	138103	76862.5	70476.3	139613	95650.7	73736.4	86491.6	84784.4	81670.8
Bisabolol oxide A	22567-36-8	C16773	C15H26O2	238.193	Sesquiterpenoids	239.2	55.1	+	11.5	80122.7	47820.4	47217.3	52841.9	32624.7	44228	62975.1	43062.2	33865.1	46634.1	60346.1	52752.9	54890.3	55996.5	65990.3	56274.5	54535.3	58933.4
Lactupicrin	65725-11-3	C09490	C23H22O7	410.137	Sesquiterpenoids	411.1	259.1	+	13.8	7385.53	3447.55	4920.09	2520.89	2431.06	3290.68	5289.75	5072.99	3099.94	4487.56	4767.16	5057.33	5537.82	5120.77	5440.03	5624.45	4249.6	5104.7
Catalpalactone	1585-68-8	C16929	C15H14O4	258.089	Sesquiterpenoids	259.1	67.1	+	12.84	120009	106874	14864.9	11507.7	6816.42	11063	169450	11228.4	112110	97596.3	21924.3	13423.2	21713.5	19020.3	120653	153170	121374	131732
Linderane	13476-25-0	C09495	C15H16O4	260.105	Sesquiterpenoids	261.1	243.1	+	10.02	3145.81	910.653	2422.62	2018.61	1082.1	1841.11	1124.63	1388.37	1151.66	1221.55	1841.21	3296.73	666.407	1934.78	1340.03	453.995	666.42	820.149
7beta-(3-Ethyl-cis-crotonoyloxy)-1alpha-(2-methylbutyryloxy)-3,14-dehydro-Z-notonipetranone	80514-14-3		C26H38O5	430.272	Sesquiterpenoids	431.3	55.1	+	13.87	6933.35	3096.4	3472.98	4227.33	2658.53	3452.95	3934.88	5285.13		4610.01		3648.99	3227.22	3438.11		8359.97		8359.97
6-Methoxymellein	13410-15-6	C02381	C11H12O4	208.074	Benzopyrans	209.1	163.1	+	8.22	3042.52	4999.95	5036.12	1366.57	1197.56	2533.42	2637.08	1238.17	4561.51	2812.25	4296.3	6338.52	3285.86	4640.23	3024.26	3464.65	5082.01	3856.97
Hydroxyphenyllactic acid	306-23-0	C03672	C9H10O4	182.058	Phenylpropanoids	181.1	135	-	5.04	5045.08	4047.3	2577.8	4292.91	3953.42	3608.05	7205.79	5353.31	2812.29	5123.8	7065.26	4765.95	2603.25	4811.49	4256.11	5995.5	3752.03	4667.88
Osthol	484-12-8	C09280	C15H16O3	244.11	Phenylpropanoids	245.1	189.1	+	12.08	44744.5	22039.2	40773.3	26267.5	23415.4	30152	20316.8	10612.5	20775.8	17235	35369.9	27538.4	3699.27	22202.5	26503.8	23130.1	29208	26280.6
2-Hydroxycinnamic acid	583-17-5;614-60-8	C01772	C9H8O3	164.047	Phenylpropanoids	165.1	103.1	+	5.44	10575.9	4950.01	5919.04	3480.32	8807.32	6068.89	5868.96	8444.21	3099.5	5804.22	9186.32	9795.96	13425.6	10802.6	1967.2	6173.2	5940.79	4693.73
Xanthotoxin	298-81-7	C01864	C12H8O4	216.042	Phenylpropanoids	217	174	+	9.24	1992.53	2485.58	1005.79	481.478	1536.51	1007.93	1734.59	1006.42	741.984	1161	255.988		5357.42	2806.7	807.12	2345.13	505.775	1219.34
Coniferylaldehyde	458-36-6	C02666	C10H10O3	178.063	Phenylpropanoids	179.1	91.1	+	6.78	100777	89892.5	71844.3	50116.4	48432	56797.6	93554.1	54172.5	62345.1	70023.9	88817.3	71781.7	84025.5	81541.5	72646.4	61904.2	19230.2	51260.3
Isofraxidin	486-21-5	C17480	C11H10O5	222.053	Phenylpropanoids	223.1	205.1	+	4.25	12378.4	3565.61	3408.99	1817.49	5175.85	3467.45	5217.43	2776.15	7840.17	5277.92	3964.6	7115.77	7439.75	6173.37	7455.2	6085.37	4353.88	5964.82
3,4,5-Trimethoxycinnamyl alcohol	30273-62-2		C12H16O4	224.105	Phenylpropanoids	225.1	207.1	+	10.4	6331.08	20150.2	23955	10354.9	14263.6	16191.2	11651	14269.1	9611.04	11843.7	18091.6	22163.5	4720	14991.7	5572.67	2386.55	9452.84	5804.02
1-(4-Hydroxyphenyl)propan-1-one	70-70-2	C13342	C9H10O2	150.068	Phenylpropanoids	151.1	121	+	9.9	14238.6	10767.7	5111.01	5865.43	7137.68	6038.04	11509.2	6078.83	11917.8	9835.25	14722.1	12936.7	10084.9	12581.2	9752.84	6997.75	12450.9	9733.83
p-Coumaryl alcohol	3690-05-9	C02646	C9H10O2	150.068	Phenylpropanoids	151.1	133.1	+	4.15	4695.36	2643.67	1806.3	1354.31	1749.63	1636.75	2961.98	3863.22	4343.5	3722.9	2556.3	3242.98	1557.62	2452.3	2642.38	6207.77	1829.15	3559.77
1-Caffeoylquinic acid	1241-87-8		C16H18O9	354.095	Phenylpropanoids	355.1	121	+	4.63	3957.69	4303.09	2087.83	2342.6	26339.9	10256.8	1340.5	1339.21	2444.83	1708.18	6310.45	4366.54	1943	4206.66	1393.83	1832.65	328.711	1185.06
Methyl cinnamate	103-26-4	C06358	C10H10O2	162.068	Phenylpropanoids	163.1	103.1	+	4.9	24283.3	17682.5	20845.8	17396.4	16410.4	18217.5	33530.6	25600.1	16645.7	25258.8	24892.4	23191.6	22874.2	23652.8	17049.1	12352.2	13315.5	14238.9
Salvianolic acid A	96574-01-5	C10492	C26H22O10	494.121	Phenylpropanoids	495.1	181.1	+	7.75	2247.26	471.744	1175.04	236.88	942.336	784.752		666.576	226.584	446.58	1839.17	1159.2	1196.06	1398.14	339.912	480.096	1312.85	710.952
Ferulic acid; Trans-Ferulic acid;trans-Ferulic acid	1135-24-6;537-98-4	C01494	C10H10O4	194.058	Phenylpropanoids	195.1	117	+	4.86	72837.9	82002.3	52395.8	99447.1	57277.6	69706.9	33400.1	48156.7	36778.1	39445	100903	120027	135082	118671	22946.4	34777.8	32823.9	30182.7
3-Hydroxy-4-methoxycinnamic acid;Isoferulic acid	537-73-5	C10470	C10H10O4	194.058	Phenylpropanoids	195.1	149.1	+	4.87	26726	21595.9	21026.6	19250.4	26013.5	22096.8	17648.6	10012.5	15964	14541.7	34225.3	21873.3	25584	27227.5	14982.7	3525.88	8172.04	8893.52
Methyl caffeate acid	3843-74-1	C10477	C10H10O4	194.058	Phenylpropanoids	195.1	121	+	4.6	19112.1	31489.3	11702.1	25565.3	14580.2	17282.5	15545.5	29939.2	9712.99	18399.2	19327.4	16397.1	19340.3	18354.9	14414.4	10663.4	13219.7	12765.9
Caffeic acid	331-39-5	C01481	C9H8O4	180.042	Phenylpropanoids	181	163	+	4.44	10661.8	10585.6	6967.13	7374.73	15481.2	9941	11115	14310.2	11137.9	12187.7	7991.7	6205.76	6043.11	6746.85	8997	13275.9	12636.4	11636.4
Coniferyl alcohol	458-35-5;32811-40-8	C00590	C10H12O3	180.079	Phenylpropanoids	181.1	149.1	+	3.27	4986.25	1868.14	3536.64	2159.15	1209.89	2301.9	1518.19	1156.51	1511.39	1395.37	6701.44	1960.19	3540.27	4067.3	2185.8	3955.29	2198.68	2779.92
Trans-caffeic acid	501-16-6	C01197	C9H8O4	180.042	Phenylpropanoids	181	121	+	3.31	15476.3	11415.3	5643.66	6972.46	4037.86	5551.33	4503.24	7393.32	7836.93	6577.83	12269.3	8535.42	5169.06	8657.93	5076.19	6172.61	7533.05	6260.62
3-Methoxy-4,5-methylenedioxycinnamaldehyde	74683-19-5		C11H10O4	206.058	Phenylpropanoids	207.1	189.1	+	5.04	8346.62	10090.1	11297.7	9673	7764.09	9578.27	5791.5	9003.38	5135.34	6643.4	7906.51	4588.75	11749.5	8081.59	10078.6	6177.23	4559.92	6938.58
3-(4-Hydroxyphenyl)-1-propanol	10210-17-0		C9H12O2	152.084	Phenylpropanoids	153.1	135.1	+	3.09	6832.57	3680.75	5132.8	6527.74	3796.49	5152.35	10456.9	2922.68	8038.37	7139.31	3022.22	11341.9	6944.11	7102.73	5857.36	9151.27	6091.81	7033.48
Benzyl cinnamate	103-41-3		C16H14O2	238.099	Phenylpropanoids	239.1	91.1	+	4.55	5696.42	3299.04	6415.56	5044.08	6893.48	6117.71	7543.49	1469.37	2572.62	3861.83	5105.37	5482.08	6237.55	5608.33	3684	3147.92	5644.04	4158.66
Syringin	118-34-3	C01533	C17H24O9	372.142	Phenylpropanoids	373.1	193.1	+	4.61	6058.01	3411.81	5102.58	2406.93	3966.59	3825.37	1971.5	1956.42	5340.46	3089.46	4385.06	4974.64	11376.4	6912.02	333.136	979.057		656.096
C-Veratroylglycol	168293-10-5		C10H12O5	212.068	Phenylpropanoids	213.1	123	+	3.47	2039.09	3608.14	3479.79	3716.11	3360	3518.64	3001.94	1436.02	1437.08	1958.35	2948.13	4995.41	2146.02	3363.18	1334.37	2262.14	3125.08	2240.53
trans-3,5-Dimethoxy-4-hydroxy cinnamaldehydee	4206-58-0	C05610	C11H12O4	208.074	Phenylpropanoids	209.1	55	+	5.17	55954	64499.5	31183	41950.8	33118.3	35417.4	36851.1	34711.5	22489.4	31350.7	31213	57006.1	30154.9	39458	27797.5	35005.4	35504.5	32769.1
DL-Benzylsuccinic acid		C09816	C11H12O4	208.074	Phenylpropanoids	209.1	117.1	+	4.95	60555.1	46810.6	29319.7	25003.4	29077.7	27800.3	46406.7	22963.7	23914.1	31094.8	53340.5	33167.8	28737.9	38415.4	24727.5	15089.7	17110	18975.7
beta-Asarone	5273-86-9	C10430	C12H16O3	208.11	Phenylpropanoids	209.1	41	+	4.94	30847.2	16236.3	17509.1	14353.7	13136.3	14999.7	17211.9	14633	7692.81	13179.2	28114.5	10254	21348.9	19905.8	6257.41	11520.4	9024.11	8933.97
Angelicin	523-50-2	C09060	C11H6O3	186.032	Phenylpropanoids	187	131	+	8.97	8824.18	6187.09	3657.49	7780.89	2180.62	4539.66	2164.37	1823.64	4401.06	2796.36	8049.45	5825.2	4249.73	6041.46	10752.3	885.04	3692.52	5109.96
Cinnamyl cinnamate	122-69-0		C18H16O2	264.115	Phenylpropanoids	265.1	117.1	+	4.26	30494.6	25284.3	37864.1	42745.6	44419.8	41676.5	2527.5	4358.64	1872.97	2919.7	43384.1	45874.7	49355.5	46204.8	5179.57	2105.53	2385.97	3223.69
Ethyl cinnamate	103-36-6	C06359	C11H12O2	176.084	Phenylpropanoids	177.1	131	+	4.85	9849.64	8884.48	8944.05	11940.7	17763.9	12882.9	9880.59	10598.5	9490.28	9989.8	12023.6	9058.91	6758.48	9280.32	13701.6	16790.7	10729.1	13740.5
Safrole	94-59-7	C10490	C10H10O2	162.068	Benzodioxoles	163.1	122	+	12.26	3869.94	6947.48	8364.76	19868	10007.1	12746.6	16874.1	9260.49	6145.77	10760.1	8744.85	4978.45	15869.7	9864.35	7212.5	21185.1	9700.28	12699.3
N1-(alpha-D-ribosyl)-5,6-dimethyl-benzimidazole	132-13-8	C05775	C14H18N2O4	278.127	Benzimidazole ribonucleosides and ribonucleotides	279.1	147.1	+	11.88	264530	287925	56419.1	47647.4	76898.4	60321.6	98654.7	50536.5	52107.4	67099.5	383319	318672	684950	462314	76744.4	134095	120590	110477
Carbendazim	10605-21-7	C10897	C9H9N3O2	191.069	Benzimidazoles	192.1	160.1	+	4.1	16234.7	10776.6	2695.71	2679.9		2687.81	862.932	657.928	436.957	652.606	13408.5	12417.3	6049.92	10625.3	4977.74	6483.23	8566.01	6675.66
L-3-Phenyllactic acid	20312-36-1;7326-19-4	C05607	C9H10O3	166.063	Phenylpropanoic acids	167.1	91.1	+	10.1	11623.3	23757.5	9901.21	6708.01	5777.3	7462.18	13751.2	15279.8	26237.2	18422.7	9302.94	19927.2	25962.8	18397.6	5736.66	26940.8	20653.4	17777
p-Aminobenzoate	150-13-0	C00568	C7H7NO2	137.048	Benzoic acid derivatives	138.1	77	+	0.74	35376.1	26931.9	13335.9	11564.5	17885.3	14261.9	65849.1	68785.6	43890	59508.2	10019.5	15989	19245.4	15084.6	58209.9	50524.7	29092	45942.2
3-Carbamyl-1-methylpyridinium (1-Methylnicotinamide)	3106-60-3	C02918	C7H8N2O	136.064	Pyridines and derivatives	137.1	94.1	+	6.36	36630.4	32005.9	15554.1	17756.4	19203.1	17504.5	22664.3	12082.8	7427.22	14058.1	25888.8	23796.9	28064.9	25916.9	16591.4	23083.2	17428.8	19034.5
N1-Methyl-2-pyridone-5-carboxamide	701-44-0	C05842	C7H8N2O2	152.059	Pyridines and derivatives	153.1	108	+	2.63	5800.14	4193.75	3878.1	1390	2990.73	2752.94	701.031	2436.24	9033.09	4056.79	2453.32	3949.32	3276.18	3226.27	4186.55	4651.2	4860.31	4566.02
N1-Methyl-4-pyridone-3-carboxamide	769-49-3	C05843	C7H8N2O2	152.059	Pyridines and derivatives	153.1	136	+	2.66	59991.3	57912.7	36722.3	20816.6	55453.5	37664.2	38917.4	23518.5	60976.2	41137.4	33204	55598.7	32267.4	40356.7	67529.8	61918.6	53276.7	60908.4
(S)-Actinidine	524-03-8	C09910	C10H13N	147.105	Pyridines and derivatives	148.1	132.1	+	2.8	2182.12	45584.1	4218.34	3309.83	7116.18	4881.45	4372.41	3659.98	6035.65	4689.35	1065.4	2396.25	2789.73	2083.79	74139.1	5030.88	53075.9	44082
Pyridoxal 5'-phosphate	54-47-7	C00018	C8H10NO6P	247.025	Pyridines and derivatives	248	150.1	+	1.8	63430.5	80978	1326.3	2673.3	3000.55	2333.39	817.731	1204.19	71138.9	24387	1724.89	2119.76	2955.76	2266.8	43303.6	1730.83	50784.4	31939.6
Pyridoxamine 5'-phosphate	529-96-4	C00647	C8H13N2O5P	248.056	Pyridines and derivatives	249.1	134.1	+	3.51	241314	191630	6044.33	3371.87	2296.79	3904.33	83952.6	88634.1	70944.7	81177.1	1612.09	1716.45	1056.8	1461.78	398135	480317	544965	474472
5-(3-Pyridyl)-2-hydroxytetrahydrofuran	53798-73-5	C19578	C9H11NO2	165.079	Pyridines and derivatives	166.1	104	+	2.8	34459.5	30509.4	2105.88	45412	35505.5	27674.5	1423.16	1474.39	2383.56	1760.37	37036.2	55118.6	554.694	30903.2	2370.21	702.556	4411.04	2494.6
4-Pyridoxic acid	82-82-6	C00847	C8H9NO4	183.053	Pyridine derivatives	182	108	-	2.5	6018.06	934.125	934.563	3486.37	3630.56	2683.83	1283	922.5	1176	1127.17	938.875	6249.93	5527.93	4238.91	1378.37	2952.81	947.75	1759.65
Queuine	72496-59-4	C01449	C12H15N5O3	277.117	Pyrrolopyrimidines	278.1	163.1	+	11.55	2826.63	8712.04	12493.1	2807.96	4429.84	6576.95	12011.5	16600.5	2049.69	10220.6	1369.35	32736.8	75427.2	36511.1	10107.1	5633.05	5221.01	6987.06
Neosperidin dihydrochalcone	20702-77-6		C28H36O15	612.205	Chalcones	613.2	305.1	+	12.46	17160.6	10895.4	4905.13	6021.82	5422.02	5449.66	10958.7	6514.5		8736.6	134152	4844.47	2661.34	47219.4	12352	2077	7380.78	7269.91
Hydroxysafflor yellow A	78281-02-4		C27H32O16	612.169	Chalcones	613.2	595.2	+	12.59	1.61312e+06	1.75854e+06	915480	29221.9	37797.7	327500	2.22118e+06	51141.1	210901	827740	59830.9	181255	37940.7	93008.9	83362.6	1.46958e+06	879401	810781
Desmethylxanthohumol	115063-39-3	C16416	C20H20O5	340.131	Chalcones	341.1	119	+	13.01	20827.7	15741.4	30063.6	10938.2	9395.05	16799	13582.2	14924.3	22367.1	16957.9	18290.4	13961.4	8034.03	13428.6	9903.08	19715.4	17081.5	15566.7
Safflor Yellow A	85532-77-0		C27H30O15	594.158	Chalcones	595.2	577.2	+	12.34	143588	29360.1	10647.9	20658.7	21791.5	17699.4	300358	318412	173581	264117	9624.89	12869.2	15135.7	12543.3	217529	176035	142673	178746
Okanin	484-76-4	C08724	C15H12O6	288.063	Chalcones	289.1	135	+	5.99	7112.31	5873.42	16861.1	22678.4	14789.7	18109.8	9525.38	3223.18	2814.99	5187.85	6564.51	2028.8	3503.73	4032.35	1128.56	2088.44	811.353	1342.79
Pantothenol	81-13-0	C05944	C9H19NO4	205.131	Alcohols and polyols	204.1	71.1	-	1.47	26458.8	2898.84	17883.4	23461	29261.1	23535.2	19776.6	24418.7	12124.2	18773.2	12648.8	30474.5	28711.2	23944.8	17131.8	20353.8	19297.7	18927.7
D-Sorbitol	50-70-4	C00794	C6H14O6	182.079	Alcohols and polyols	181.1	59	-	0.72	27774.4	29297	44255.1	35399.9	26191.4	35282.1	39828.9	38849.2	38904.4	39194.2	42244.4	22192	47458.9	37298.4	17400.2	19610.5	24790.7	20600.5
3-Dehydroquinate	10534-44-8	C00944	C7H10O6	190.048	Alcohols and polyols	191.1	145.1	+	10.56	5440.49	7099.64	3437.98	2695.43	2465.38	2866.27	3140.08	4323.05	11004.5	6155.88	7191.67	15012.9	3378.47	8527.67	4295.39	3066.45	10902.3	6088.03
Geranylacetate	105-87-3	C09861	C12H20O2	196.146	Monoterpenoids	197.2	81.1	+	9.58	315464	339988	23420.6	15165	17271.2	18618.9	689421	542089	459609	563706	20738.4	21975	17885.2	20199.5	340140	302971	443082	362064
Bornyl acetate	5655-61-8	C09837	C12H20O2	196.146	Monoterpenoids	197.2	137.1	+	6.54	11936	5706.46	6679.11	2470.24	8934.85	6028.07	1293.22	4512.38	3631.43	3145.67	4364.9	3100.93	9468.76	5644.86	6627.53	3154.97	2573.34	4118.62
Myrcene	123-35-3	C06074	C10H16	136.125	Monoterpenoids	137.1	53	+	11.74	11579.7	20693.5	20101.9	11427.6	10824.2	14117.9	12777.6	14382.1	8812.06	11990.6	21550.6	16282.6	32636	23489.7	12988.4	25451.7	13731.7	17390.6
Nerylacetate	141-12-8		C12H20O2	196.146	Monoterpenoids	219.1	81.1	+	8.37	17332	16176.9	17774.2	14042.4	19124.8	16980.5	19972.4	19942.4	10398.8	16771.2	22768.1	25885.6	17054.1	21902.6	9517.33	11945.8	7622.18	9695.11
Cineole	470-82-6	C09844	C10H18O	154.136	Monoterpenoids	155.1	81.1	+	6.78	15458.7	5829.8	5518.11	6153.82	7406.47	6359.47	4073.67	5433.14	8661.98	6056.26	16719.4	6434.79	9024.47	10726.2	4718.65	4880.61	14313.1	7970.81
p-Cymene	99-87-6	C06575	C10H14	134.11	Monoterpenoids	135.1	93.1	+	11.62	78844.4	24054	34058.2	46977.2	30600.5	37212	74120.1	17551.4	23961.4	38544.3	95460.7	78278.7	15560.7	63100	35719.1	38040.4	30025.2	34594.9
Carvacryl acetate	6380-28-5		C12H16O2	192.115	Monoterpenoids	193.1	133.1	+	11.23	13951.5	14492.8	14058.7	6622.7	13653.2	11444.8	28146.1	5516.69	30208.5	21290.4	20192.2	18115.5	16339.3	18215.7	17327.8	11760.8	21318.6	16802.4
2-(2-Hydroxy-2-propyl)-5-methyl-5-vinyltetrahydrofuran	60047-17-8		C10H18O2	170.131	Monoterpenoids	171.1	55.1	+	5.47	53604.9	62038.2	34252.1	32067.6	28251.3	31523.7	31620.9	55973.3	29423.1	39005.8	25170.1	26240.1	17112.1	22840.8	11400.7	31071.3	28186.4	23552.8
Citronellyl acetate	141-11-7;150-84-5	C12298	C12H22O2	198.162	Monoterpenoids	199.2	55.1	+	10.48	11874.6	4899.38	5465.92	16853.1	5985.43	9434.81	10534.8	8382.21	7049.39	8655.45	9067.03	9559.27	12273	10299.8	5588.74	15720.5	16121.7	12477
(-)-Borneol;(+)-Borneol	464-45-9;464-43-7	C01766;C01765	C10H18O	154.136	Monoterpenoids	155.1	137.1	+	3.42	9010.69	17587.7	4344.44	6616.32	6376.78	5779.18	7824.57	5641.01	7114.99	6860.19	12049	11800	9540.82	11129.9	3825.42	2644.94	2273.73	2914.7
Alpha-Terpineol;Patulin	10482-56-1;149-29-1	C11393;C16748	C10H18O;C7H6O4	154.136	Monoterpenoids;Pyrans	155.05	137.05	+	3.46	9010.69	17587.7	4344.44	6616.32	6376.78	5779.18	7824.57	5641.01	1819.91	5095.16	12049	11800	9540.82	11129.9	3825.42	2644.94	2042.62	2837.66
Glycerophosphocholine	28319-77-9	C00670	C8H20NO6P	257.103	Cholines	258.1	88.1	+	12.87	168928	107436	101834	54924	53651.8	70136.5	81159.7	55143.5	51353	62552.1	102485	217641	42332.7	120820	60120.9	197306	127392	128273
Isoxanthopterin	529-69-1	C03975	C6H5N5O2	179.044	Pteridines and derivatives	180.1	135	+	3.26	6465.64	11168.5	8464.08	7421.48	9214.1	8366.55	10410.8	10055.2	12261.4	10909.2	7557.37	8273.01	5573.48	7134.62	5982.64	6922.15	6801.9	6568.9
Aurantio-obtusin	67979-25-3	C17670	C17H14O7	330.074	Anthraquinones	331.1	313.1	+	10.28	17664.1	13562.8	6354.29	9818.9	7890.53	8021.24	7722.93	3695.88	7377.3	6265.37	3564.54	13752	9045.73	8787.41	3836.83	3150.5	3747.46	3578.26
Anthraquinone	84-65-1	C16207	C14H8O2	208.052	Anthraquinones	209.1	105	+	8.08	6142.97	4091.54	8835.64	9904.56	6417.11	8385.77	32411.8	35293.1	8560.22	25421.7	6488.74	8932.93	15392.3	10271.3	6051.51	4833.01	31733.6	14206
Questinol	35688-09-6	C17811	C16H12O6	300.063	Anthraquinones	301.1	283.1	+	7.69	4731.4	7404.18	10980.8	6827.74	7009.57	8272.7	2366.62	3947.87	5457.29	3923.92	5695.03	17786.4	7647.14	10376.2	5017.03	3829.76	5621.27	4822.68
Alizarin 2-methyl ether;Palmitoleic acid	6003-11-8;373-49-9	C10291;C08362	C15H10O4;C16H30O2	254.058	Anthraquinones;Fatty Acyls	255.15	237.15	+	7.38	2093.28	907.809	459.395	1419.68	2386.6	1421.89	4000.28	1569.87	1124.39	2231.51	898.913	2253.83	1991	1714.58	460.368	1609.4	2191.45	1420.4
Pseudolaric Acid B	82508-31-4		C23H28O8	432.178	Diterpenoids	431.2	59	-	6.37	17117.9	14675.5	15753.3	18629.4	17965	17449.2	12025.4	4871.82	4209.69	7035.64	5778.5	11103.7	18626.6	11836.3	3382	3203.01	1065.2	2550.07
Kirenol	52659-56-0		C20H34O4	338.246	Diterpenoids	321.2	81.1	+	13.16	56172.5	62237.4	25117.7	25095.5	27772.8	25995.4	87527.2	82932.3	90498	86985.8	29722.9	26773.7	15989.3	24162	67965.5	72118.3	38586.4	59556.7
Lathyrol	34420-19-4	C09125	C20H30O4	334.214	Diterpenoids	335.2	317.2	+	7.15	809.586	3140.79	1376.66	2198.62	1085.36	1553.55	1467.21	2350.33		1908.77	2330.39	4477.46	1626.4	2811.41	525.62	1049.93	1018.11	864.553
Methyl tanshinonate	18887-19-9		C20H18O5	338.115	Diterpenoids	339.1	171.1	+	11.43	14487.8	5655.21	4009	3501.28	2570.67	3360.32	4694.51	13113	5881.52	7896.36	7768.54	6484.4	8899.37	7717.44	11545.2	6787.37	6543.2	8291.93
Sterebin E	114343-74-7		C20H34O4	338.246	Diterpenoids	339.3	303.2	+	13.19	10071	1084.02	3846.09	4319.49	1657.28	3274.29	4481.8	5974.12	4615.13	5023.68	3406.16	10099.2	2166.15	5223.82	3909.73	9794.23	3664.95	5789.64
Sterebin A	107647-14-3		C18H30O4	310.214	Diterpenoids	311.2	293.2	+	11.75	727823	542933	33998.3	75798.2	38466.8	49421.1	265700	85292.9	70864.3	140619	946959	1.72747e+06	1.57712e+06	1.41718e+06	70341.4	201044	219525	163637
(+)-Glaucarubinone	1259-86-5	C08763	C25H34O10	494.215	Diterpenoids	495.2	477.2	+	5.79	1313.76	2907.74	3739.25	5757.78	7318.85	5605.3	3003.03	3558.01	3057.12	3206.05	3795.18	3995.34	7082.71	4957.74	1293.89	3747.15	13306.5	6115.83
Miltirone	27210-57-7	C13715	C19H22O2	282.162	Diterpenoids	283.2	55.1	+	12.98	1.00697e+07	9.38894e+06	6.97461e+06	4.9554e+06	4.77329e+06	5.56777e+06	4.44839e+06	4.78433e+06	4.77072e+06	4.66781e+06	8.97409e+06	1.24503e+07	5.16035e+06	8.86159e+06	7.17141e+06	1.03836e+07	6.6016e+06	8.05222e+06
Mevastatin	73573-88-3	C13963	C23H34O5	390.241	Diterpenoids	391.2	185.1	+	12.07	5675.02	18527.7	15115.8	5508.21	8201.5	9608.51	10860.7	6947.73	13082.6	10297	6412.8	5584.1	11671.8	7889.58	11537.2	9733.38	28281.3	16517.3
Sclareol	515-03-7	C09183	C20H36O2	308.272	Diterpenoids	291.3	273.3	+	10.62	13727.5	3960.19	2332.08			2332.08	4418.32	4243.21		4330.76	6508.06	2492.04	5854.5	4951.54	4386.04	2540.02	2428.39	3118.15
12-O-tetradecanoylphorbol-13-acetate	16561-29-8	C05151	C36H56O8	616.398	Diterpenoids	617.4	581.4	+	12.49	35543	12192.9	3506.53	9083.31	2803.3	5131.05	10209.2	19164.4	7614.98	12329.5	8030.49	11091.5	10108.9	9743.66	13564.3	17093.2	11918.9	14192.1
Dulcoside A	64432-06-0		C38H60O17	788.383	Diterpenoids	811.4	649.3	+	7.54	1655.6	2641.38	3043.42	1118.3		2080.86	2452.88	3841.09	2175.53	2823.16		655.698	1360.15	1007.92	212.418	2152.92	753.497	1039.61
Goshonoside F1	90851-24-4		C26H44O8	484.304	Diterpenoids	485.3	449.3	+	12.3	25905.5	21916.8		31274	26160.4	28717.2	23834.8	8717.65	20694.9	17749.1	9110	8589.95	36971.7	18223.9	38290.2	13746.5	30056.3	27364.3
6,7-Dehydroferruginol	34539-84-9		C20H28O	284.214	Diterpenoids	285.2	269.2	+	9.06	800.451	4353.48	2652.93	356.617		1504.77	2275.84	5683.44	2842.78	3600.69	1117.92	1888.14	3121.08	2042.38	4639.64	1896.64	3112.92	3216.4
Sugiol	511-05-7	C21822	C20H28O2	300.209	Diterpenoids	301.2	257.2	+	8.21	300.855	3661.45	299.274	3376.35	1201.93	1625.85	584.598		895.239	739.918		1491.2	306.342	898.771		594.749	1876.56	1235.66
Tripdiolide	38647-10-8	C09202	C20H24O7	376.152	Diterpenoids	377.2	359.1	+	5.14	23495.3	16579.8	11080.3		5694.67	8387.51	30036.3	23039.9	15121.6	22732.6	7345.85	11282.2	3455.1	7361.04	16613.9	13759.6	27587.4	19320.3
Picrasin B	26121-56-2	C17050	C21H28O6	376.189	Diterpenoids	377.2	359.2	+	4.46	1512.19	16579.8	11080.3		8103.34	9591.84	554.442	263.571	192.555	336.856	7345.85	539.399	195.25	2693.5	559.047	802.14	1005.22	788.802
Kaurenoic acid	6730-83-2	C11874	C20H30O2	302.225	Diterpenoids	303.2	257.2	+	5.9	17877.2	2796.47	4166.03	3987.67	2951.58	3701.76	438.796	3887.86	20873.6	8400.1	3020.38	4647.23	3167.81	3611.81	1194.71	837.114	30942.7	10991.5
Eurycomalactone;Ingenol	23062-24-0;30220-46-3	C08759;C09112	C19H24O6;C20H28O5	348.157	Diterpenoids	349.2	331.2	+	5.79	3642.88	1932		1303.09	4358.3	2830.7	1944.26	1681.92	2184.67	1936.95	880.363	2888.6	3930.82	2566.59	6013.79	2080.38	13092.6	7062.27
Phenylpyruvic acid	156-06-9	C00166	C9H8O3	164.047	Benzene and substituted derivatives	163	91.1	-	5.67	4830.44	3383.47	4017.6	4936.64	2470.85	3808.37	3836.31	7844.28	2095.68	4592.09	4965.11	5118.98	4403.52	4829.2	2735.77	7062.37	2849.84	4215.99
Phenylacetonitrile	140-29-4	C16074	C8H7N	117.058	Benzene and substituted derivatives	118.1	101	+	3.76	3098.57	2360.03	4064.11	1942.8	1327.75	2444.89	778.305	3082.19	2268.12	2042.87	1869.87	1898.66	3855.92	2541.48	1517.71	2026.36	2329.37	1957.81
5-Phenyl-1,3-oxazinane-2,4-dione		C16596	C10H9NO3	191.058	Benzene and substituted derivatives	192.1	103.1	+	2.8	4882.17	4703.1	1003.07	5074.87	2145.83	2741.26	1811	1578.92	6642.98	3344.3	7108.47	12530.9	8931.32	9523.55	17272.9	3209.35	3621.73	8034.65
Xylometazoline	526-36-3	C07913	C16H24N2	244.194	Benzene and substituted derivatives	245.2	189.1	+	11.61	16825.2	31110.1	24637.5	39523.8	9069.98	24410.4	12016.5	23054.8	10056	15042.4	13996.5	15563.9	3699.27	11086.6	11250.4	31851.9	7063.64	16722
Enol-phenylpyruvate	5801-57-0	C02763	C9H8O3	164.047	Benzene and substituted derivatives	165.1	91.1	+	5.08	72717.6	37981.4	63259.8	41655.4	57993.3	54302.8	35837.9	62702.1	21942.1	40160.7	87576.8	34842.3	44948.4	55789.2	56326.9	50189.7	24441.1	43652.6
2-(Methylamino)benzoic acid	119-68-6	C03005	C8H9NO2	151.063	Benzene and substituted derivatives	152.1	134.1	+	1.58	38093.5	29336.7	16628.3	23756.9	4039	14808.1	58929.7	3753.52	6450.5	23044.6	15431.2	4059.5	1669.95	7053.55	32571.3	4357.38	32795.1	23241.3
2-Phenylacetamide	103-81-1	C02505	C8H9NO	135.068	Benzene and substituted derivatives	136.1	119	+	2.52	129869	102827	87547.1	77324.1	187037	117303	102756	97768.3	81256.4	93926.8	81632.1	73006.5	93758.3	82798.9	74988.2	103980	90621.3	89863.1
N-Acetylarylamine	103-84-4	C07565	C8H9NO	135.068	Benzene and substituted derivatives	136.1	94.1	+	1.93	479859	521101	976583	530251	896134	800989	84842.5	61358.1	52290.4	66163.7	554179	608828	598094	587034	28384.8	31031	31964.3	30460
Eprosartan	133040-01-4	C07467	C23H24N2O4S	424.146	Benzene and substituted derivatives	425.2	333.1	+	12.07	31685	10375.4	15603.9	13284.1	19429.4	16105.8	23275.4	12994.5	11290.9	15853.6	7718.56	9170		8444.28	16067.6			16067.6
Atropaldehyde		C16592	C9H8O	132.058	Benzene and substituted derivatives	133.1	103.1	+	6.34	17620.7	28457.1	23929.2	18031.2	17579.6	19846.7	16511.9	64159	26820.8	35830.6	52802.6	68102.2	56040.8	58981.9	7813.6	18215	17914.9	14647.8
2-Hydroxy-3-(4-hydroxyphenyl)propenoic acid		C05350	C9H8O4	180.042	Benzene and substituted derivatives	181	105	+	10.05	206623	171292	24377.1	22345	20544.7	22422.3	238643	178816	175937	197798	48149.5	47594.8	75105.9	56950.1	234883	230400	234430	233238
3,4-Dihydroxyphenylacetaldehyde	5707-55-1	C04043	C8H8O3	152.047	Benzene and substituted derivatives	153.1	135	+	4.05	7007.53	3438.12	2297.72	3566.38	2206.44	2690.18	2931.03	4011.22	3990.63	3644.29	1969.11	1829.03	4126.38	2641.51	3776.36	3335.81	2110.54	3074.24
4-Methylbenzaldehyde	104-87-0	C06758	C8H8O	120.058	Benzene and substituted derivatives	121.1	77	+	2.48	5.2448e+06	6.09857e+06	626916	4.16608e+06	1.03794e+06	1.94365e+06	929424	378026	466588	591346	1.18166e+07	5.83657e+06	1.3162e+06	6.32312e+06	298252	786319	944690	676420
3-Methylbenzaldehyde	620-23-5	C07209	C8H8O	120.058	Benzene and substituted derivatives	121.1	91.1	+	2.48	1.19117e+06	223558	203007	232673	285880	240520	401125	226097	229657	285626	172860	1.39149e+06	1.71613e+06	1.09349e+06	290303	561402	162854	338186
Phenethylamine	64-04-0	C05332	C8H11N	121.089	Benzene and substituted derivatives	122.1	105.1	+	2.82	144310	127233	3056.35	3153.39	188408	64872.5	8015.07	3091.13	3919.48	5008.56	1854.03	2474.92	1033.42	1787.45	13402.2	3399.8	2507.37	6436.46
Benzocaine	94-09-7	C07527	C9H11NO2	165.079	Benzene and substituted derivatives	166.1	120	+	3.05	4.27337e+07	4.294e+07	5.54102e+07	4.72966e+07	4.99403e+07	5.08824e+07	2.7804e+06	2.35222e+06	2.78296e+06	2.63852e+06	5.47678e+07	6.99035e+07	6.61896e+07	6.36203e+07	2.28375e+06	2.37593e+06	2.30179e+06	2.32049e+06
Ortho-Hydroxyphenylacetic acid;1,2-Epoxy-p-menth-8-ene	614-75-5;1195-92-2	C05852;C07271	C8H8O3;C10H16O	152.047	Benzene and substituted derivatives;Oxepanes	153.1	107.05	+	5.91	10013.7	7059.55	10190.1	6809.66	7434	8144.6	7502.49	10127.6	5819.42	7816.52	17888.3	5851.96	21502.6	15081	19427.3	11104.4	10359.8	13630.5
4-Hydroxyphenylacetaldehyde;4'-Hydroxyacetophenone	7339-87-9;99-93-4	C03765;C10700	C8H8O2	136.052	Benzene and substituted derivatives;Phenols	137.1	119	+	10.57	5411.57	7448.66	2473.38	3648.67	2706.1	2942.72	3735	10415.7	1765.33	5305.34	2086.6	13477.4	7144.16	7569.38	9802.64	4101.96	7269.91	7058.17
Lecanoric acid	480-56-8	C02868	C16H14O7	318.074	Phenols	317.1	167	-	0.66	57544.8	74232	39181.6	28992.6	31436.7	33203.6	41690.6		30891.8	36291.2	77434.9	100055	122756	100082	1523.83	19845.1	26184.1	15851
6-Gingerol; 6-Gingerol;[6]-Gingerol;Gingerol	23513-14-6	C10462	C17H26O4	294.183	Phenols	293.2	57	-	11.39	2853.68	3072.04	322.671	185.064	182.82	230.185	1566.53	368.425	367.275	767.411	7250.07	4872.22	10759	7627.11	560.259	550.925	921.791	677.658
Salidroside	10338-51-9	C06046	C14H20O7	300.121	Phenols	299.1	59	-	4.18		17234.1		12652.2	13380.9	13016.6	1755.65	606.56	1746	1369.4				#DIV/0!	7039	10461.7	15924.4	11141.7
Furan-3-carboxylic acid	488-93-7		C5H4O3	112.016	Phenols	111	67	-	13.77	1610.7	611.227	1092.31	2222.44	728.928	1347.89	828.168	646.88	1398	957.682	1120.64	1471.71	1288.74	1293.7	1582.57	551.329	1054.09	1062.66
3,4-Dihydroxymandelic acid	775-01-9	C05580	C8H8O5	184.037	Phenols	183	137	-	14.2	13497	13563.8	16629.9	12872.5	11031.3	13511.3	11092.7	12640.7	14086.8	12606.7	16292.5	16024.3	14467	15594.6	12854	37636.3	13388.7	21293
Diacetoxy-6-gingerdiol	143615-75-2		C21H32O6	380.22	Phenols	379.2	59	-	4.51	8432.86	1159.67	3924.7	574.924	3054.44	2518.02	12688.5	10069.9	1209.94	7989.44	1462.54	583.749	2463.23	1503.17	604.395	3162.96	592.907	1453.42
4-Hydroxybenzoic acid	99-96-7	C00156	C7H6O3	138.032	Phenols	137	93	-	1.08	37769.8	27009.3	10949.8	12140.5	17380.3	13490.2	52737.7	35863.3	35764.5	41455.2	10203.7	13080.9	10240.8	11175.1	19383.1	28947.7	30916	26415.6
2-(4-Hydroxyphenyl)ethanol	501-94-0	C06044	C8H10O2	138.068	Phenols	137.1	93	-	4.15	24819.7	26800.4	27863.3	14119.7	18951.9	20311.6	35362.7	26401.9	20816.6	27527.1	43123.5	47037.5	15150.8	35103.9	13312.9	14428	10944.9	12895.3
Isoeugenol	97-54-1	C10469	C10H12O2	164.084	Phenols	163.1	148.1	-	7.79	43495	54514.7	43632.1	49622.1	36479.8	43244.7		47052.7	32000.2	39526.5	50401.9	52800	51765.9	51655.9	18447.2	16361.2	17390.2	17399.5
Gallic acid	149-91-7	C01424	C7H6O5	170.022	Phenols	169	125	-	6.07	6943.13	7919.23	3945.21	3273.18	4410.3	3876.23	6183.89	4543.08	3250.58	4659.18	3429.9	3343.07	4790.49	3854.49	3827.5	2027.15	6477.21	4110.62
3-Hydroxybenzoic acid	99-06-9	C00587	C7H6O3	138.032	Phenols	139	121	+	8.39	10686.9	9033.11	5952.79	6222.09	6181.37	6118.75	7120.02	15149.4	8322.61	10197.4	9438.92	10905.8	11683.7	10676.1	4660.86	10837.6	8984.67	8161.04
3,4-Dihydroxybenzaldehyde;Protocatechuic aldehyde; 3,4-Dihydroxybenzaldehyde	139-85-5	C16700	C7H6O3	138.032	Phenols	139	65	+	4.29	63685.7	61969.4	90675.7	116300	79436.3	95470.8	26806.1	40443	34153.4	33800.9	57876.8	66460.4	70038.8	64792	24835.5	29243.6	26851.3	26976.8
3-Ethyl-1,2-benzenediol	933-99-3	C06728	C8H10O2	138.068	Phenols	139.1	79.1	+	0.74	30533.6	11968	9196.17	17120.9	21474.4	15930.5	34295.7	29383	41534.8	35071.2	22198.9	7070.35	16199.4	15156.2	40273.9	47985	35733.6	41330.8
1,2-Dimethoxybenzene	91-16-7		C8H10O2	138.068	Phenols	139.1	51	+	0.76	55181.1	49499.1	55904	57230.5	62556.2	58563.6	58395.4	42695.6	43090.2	48060.4	43316.4	62409.2	65734.6	57153.4	21355.3	23563	22295.7	22404.7
Piceatannol	10083-24-6	C05901	C14H12O4	244.074	Phenols	245.1	107	+	10.49	4873.94	7131.2	5822.83	1812.85	1829.82	3155.17	613.719	1850.5	1776.5	1413.57	2414.58	1860.17	5340.32	3205.02	1794.5		5349.15	3571.83
Ethyl phenylacetate	101-97-3		C10H12O2	164.084	Phenols	165.1	91.1	+	2.43	314637	88040.1	29349.9	59450.8	42245.1	43681.9	26056.5	29874.6	73546.9	43159.4	300603	54818.9	277183	210869	31840.8	39781	26189.7	32603.8
Demethoxyencecalin	19013-07-1		C13H14O2	202.099	Phenols	203.1	119	+	11.8	58975.3	40504.4	19251.9	31366.5	41712.9	30777.1	72900.7	53658.7	33599.2	53386.2	24465.3	28335.2	37235.9	30012.1	41094.5	42150.7	44553.6	42599.6
Altechromone A	38412-47-4		C11H10O3	190.063	Phenols	191.1	173.1	+	8.25	8970.05	4511.46	3334.22	1915.03	3081.54	2776.93	6441.62	7784.79	3930.3	6052.23	4259.03	4644.96	6173.35	5025.78	4347.08	7582.47	7400.42	6443.32
Acetic acid m-cresyl ester	122-46-3		C9H10O2	150.068	Phenols	151.1	109.1	+	7.28	5318.68	1747.43	6115.55	3656.71	4282.54	4684.93	5463.47	2807.38	3912.3	4061.05	3107.91	3202.03	5009.93	3773.29	4284.76	3410.91	1592.7	3096.12
Benzyl acetate	140-11-4	C15513	C9H10O2	150.068	Phenols	151.1	91.1	+	10.86	15358	23592.9	15579.2	29996.8	12266.8	19280.9	15986.1	15682.5	14597.1	15421.9	19037.5	27339.3	18827.8	21734.9	18370	10438.5	32545.4	20451.3
2-Carboxybenzaldehyde	119-67-5	C03057	C8H6O3	150.032	Phenols	151	105	+	3.07	11446.7	11093.7	14654.6	21850.3	18550.4	18351.8	7779.19	12801.6	13615.7	11398.8	22067.1	17073.8	37732.5	25624.5	15470.5	16252.4	8866.92	13529.9
Phenol	108-95-2	C00146	C6H6O	94.0419	Phenols	95	77	+	2.09	764927	713806	1.46317e+06	1.53962e+06	1.42918e+06	1.47732e+06	131951	111557	98381.7	113963	931861	902303	956084	930083	71728.3	52676	45076.1	56493.4
4-Hydroxybenzaldehyde	123-08-0	C00633	C7H6O2	122.037	Phenols	123	77	+	1.91	1.05628e+07	9.77772e+06	1.74499e+07	1.79932e+07	1.44862e+07	1.66431e+07	1.24224e+06	1.10894e+06	816168	1.05578e+06	1.15264e+07	9.84055e+06	1.27486e+07	1.13719e+07	374981	73970.3	484286	311079
1-Phenylethanol	98-85-1	C07112	C8H10O	122.073	Phenols	123.1	105.1	+	10.56	3601.8	4404.7	5979.39	2410.92	616.55	3002.29	1259.3	1228.61	3040.61	1842.84	4335.87	1246.96	3584.67	3055.83	614.385	2364.24	6021.2	2999.94
Cannabinol	521-35-7	C07580	C21H26O2	310.193	Phenols	311.2	91.1	+	11.75	94213.8	76713.1	56390.9	45000.8	45690.6	49027.4	70939	87204.8	29528.3	62557.4	64972.7	116602	111590	97721.5	24218.5	50427.8	57936.5	44194.3
Moracin C	69120-06-5		C19H18O4	310.121	Phenols	311.1	55.1	+	13.99	5.88867e+06	1.48904e+06	1.01504e+06	2.35713e+06	3.4533e+06	2.27516e+06	1.70454e+06	5.82664e+06	5.32816e+06	4.28645e+06	1.67622e+06	4.23311e+06	94049.4	2.00113e+06	4.93993e+06	1.23215e+06	957213	2.37643e+06
Mulberrofuran C	77996-04-4	C08928	C34H28O9	580.173	Phenols	581.2	137	+	12.81	5380.63	6675.9	4907.98	5331.54	6501.73	5580.42	3623.04	7125.47	5215	5321.17	2123	2584.43	10739.8	5149.09	6476.11	9255.86	8505.91	8079.29
(E)-3-Hydroxy-5-methoxystilbene	35302-70-6	C10276	C15H14O2	226.099	Phenols	227.1	91.1	+	8.74	5852.51	5787.19	3482	2282.76	5753.82	3839.53	17692.1	9417.41	11651.2	12920.2	3389.5	4085.5	5181.66	4218.89	6145.56	1681.17	7970.56	5265.76
Mandelic acid	611-71-2	C01983	C8H8O3	152.047	Phenols	135	79.1	+	11.6	202588	114257	132975	132161	65828.6	110321	150203	109426	87633	115754	164848	319587	736043	406826	78544.1	158035	85096.9	107225
Octyl Gallate	1034-01-1		C15H22O5	282.147	Phenols	283.2	153	+	12.97	124080	132976	98482.6	78096.8	61680.2	79419.8	92048.4	86576.2	62393.1	80339.2	139791	165663	73175.6	126210	72289.5	146656	139486	119477
Encecalin	20628-09-5	C09005	C14H16O3	232.11	Phenols	233.1	177.1	+	10.56	8477.36	11729.6	11072.3	14755.4	4560.26	10129.3	9816.72	6435.41	5792.04	7348.06	2998.27	33439.7	14174.8	16870.9	6220.29	12287.3	10318	9608.51
Metanephrine	5001-33-2	C05588	C10H15NO3	197.105	Phenols	198.1	180.1	+	2.13	1648.87	1250.99	3227.93	4320.05	1610.47	3052.82	1921.67	1697.55	1228.92	1616.05	970.427	864.479	4200.4	2011.77	2069.78	1772.03	1706.94	1849.58
p-Cresol	106-44-5	C01468	C7H8O	108.058	Phenols	109.1	94	+	7.28	9145.47	6117.63	19278	16304.6	8357.47	14646.7	11679.9	12766.6	5961.95	10136.1	14850.5	21036.7	8229.05	14705.4	7257.86	8229.51	9598.29	8361.89
Kakuol	18607-90-4	C16982	C10H10O4	194.058	Phenols	195.1	57	+	4.58	7721.18	3637.57	4928.56	4377.87	6846	5384.14	13936.3	14806.4	4979.21	11240.6	6899.94	6420.93	4419.45	5913.44	14269.2	7120.35	8338.88	9909.46
Zingerone	122-48-5	C17497	C11H14O3	194.094	Phenols	195.1	137.1	+	4.6	3539.82	4893.18	2898.28	808.357	3389.52	2365.38	2666.12	3396.95	2999.7	3020.92	11545.3	5603.22	6477.56	7875.37	1014.7	1663.15	4611.63	2429.83
Propyl paraben	94-13-3		C10H12O3	180.079	Phenols	181.1	43.1	+	3.26	13918.7	7389.42	4705.96	8069.86	12527.4	8434.4	6670.45	11755.7	7708.02	8711.39	8749.49	40486.6	7185.32	18807.1	4758.51	6674.33	5070.61	5501.15
4'-Prenyloxyresveratrol	69065-16-3	C10283	C19H20O4	312.136	Phenols	313.1	55.1	+	11.85	188807	142333	70202.5	76406.8	108603	85070.8	77790.8	112276	52054.6	80707.2	122156	87974.8	164895	125009	111922	92259.2	157188	120456
Vanillin	121-33-5	C00755	C8H8O3	152.047	Phenols	153.1	65	+	5.9	80446.7	112431	123149	99064.1	100556	107590	76486.3	93254.3	106993	92244.4	148884	98505.1	148903	132097	86066.8	61417.7	99592.7	82359.1
Porson	56222-03-8		C22H26O6	386.173	Phenols	387.2	313.1	+	7.45	2520.36	908.294	688.356	685.342		686.849		851.592	1325.09	1088.34	452.922	668.286	886.048	669.085	637.255	641.571	1943.48	1074.1
Curcumin	458-37-7	C10443	C21H20O6	368.126	Phenols	369.1	177.1	+	5.69	172610	133789	160360	80520.8	161317	134066	76736.6	83063.2	59090	72963.3	63256.2	183541	120591	122463	27963.9	34093.7	16647.6	26235.1
Benzaldehyde	100-52-7	C00261	C7H6O	106.042	Phenols	107	79	+	2.82	720142	660811	1.00266e+06	962630	27807.4	664366	90485	23409.4	59875.1	57923.2	33982.5	26480.5	1.01332e+06	357928	28134.7	37170.7	34452	33252.4
8-Gingerol;8-GINGEROL	23513-08-8	C17495	C19H30O4	322.214	Phenols	323.2	151.1	+	9.06	3180	4173.67		346.97	364.449	355.709	3628.25	561.938	1439.85	1876.68	2845.99	2727.64	4794.57	3456.07	2536.07	5980.38	2120.97	3545.81
Ethyl 3,4,5-trimethoxybenzoate	6178-44-5		C12H16O5	240.1	Phenols	241.1	195.1	+	0.53	4093.31	3470.02	5424.85	3087.59	2194.2	3568.88	3233.54	3142.99	6163.62	4180.05	4268.32	1333.92	3541.06	3047.77	1248.85	2784.5	1614.06	1882.47
Mulberrofuran A	68978-04-1	C08846	C25H28O4	392.199	Phenols	393.2	55.1	+	13.23	5039.33	6856.91	1339.5	3897.38	929.328	2055.4	3648.7	1085.81	2189.38	2307.97	3045.02	662.796	4037.75	2581.85	4166.91	3406.37	4726.54	4099.94
p-Hydroxymandelic acid	1198-84-1	C11527	C8H8O4	168.042	Phenols	169	123	+	3.36	12128	8401.04	11327.2	22370	13752.7	15816.6	4913.93	5741.65	3331.55	4662.38	9211.94	7382.15	10870.9	9154.99	7737.72	6551.38	12427.1	8905.39
p-Octopamine	104-14-3	C04227	C8H11NO2	153.079	Phenols	154.1	91.1	+	3.84	2.66888e+07	2.35483e+07	1.91696e+07	1.84248e+07	2.01639e+07	1.92528e+07	1.92906e+07	2.05273e+07	2.20253e+07	2.06144e+07	1.8349e+07	1.94798e+07	1.72137e+07	1.83475e+07	1.82302e+07	1.86696e+07	1.81432e+07	1.83476e+07
Pterostilbene	537-42-8	C10287	C16H16O3	256.11	Phenols	257.1	181.1	+	11.76	10611	5761.67		5519.88		5519.88	4384.6			4384.6			7232	7232	3784.13		11599.2	7691.65
Dihydromethysticin	19902-91-1	C09926	C15H16O5	276.1	Phenols	277.1	135	+	11.97	2.43568e+06	2.29733e+06	238989	28226.9	61387.1	109534	1.56965e+06	1.25171e+06	592974	1.13811e+06	6.30469e+06	4.77016e+06	1.55577e+07	8.87752e+06	388392	666941	1.04047e+06	698600
Taxiphyllin	21401-21-8	C01855	C14H17NO7	311.101	Phenols	312.1	132	+	13.76	2806.78	1392.4	928.76	1900.16	1112.39	1313.77	12669.7	11979.3	2054.56	8901.16	636.57	1813.5	2521.66	1657.24	949.345	13636.2	9820.42	8135.34
7-(4-Hydroxyphenyl)-1-phenyl-4-hepten-3-one	100667-52-5		C19H20O2	280.146	Phenols	281.2	105.1	+	12.53	468574	316812	321922	241414	156030	239789	300603	202772	178172	227182	283476	449448	127484	286803	192134	339469	408555	313386
Oleocanthal	289030-99-5		C17H20O5	304.131	Phenols	305.1	121.1	+	12.4	34585.7	56463.5	24258	16436.7	28354.1	23016.3	157157	82410.4	99045.6	112871	26347.6	12663	19107.5	19372.7	42162.5	42330.5	26364.4	36952.4
5-Tricosyl-1,3-benzenediol	70110-60-0		C29H52O2	432.397	Phenols	433.4	123	+	13.85	44152.7	46814	29538.8	68704.1	109745	69329.3	62538	64494.3	195540	107524	88310.2	84055	6415.38	59593.5	86138.3	31963.9	49243.9	55782.1
Beta-Tocotrienol	490-23-3	C14154	C28H42O2	410.318	Phenols	411.3	151.1	+	12.18	10655.5	12562.1	7181.29	6305.12	2116.36	5200.92	7900.05	8279.99	7637.36	7939.13	14266.8	6937.13	9822.22	10342	8652.26	2420.32	7970.57	6347.72
Yangonin	500-62-9	C09980	C15H14O4	258.089	Phenols	259.1	161.1	+	12.12	23687.4	59979	16677.3	14735.1	10486.1	13966.2	70969.9	33172.8	99069.9	67737.5	20704.9	10418.7	28276.7	19800.1	49930.1	61877.6	60662.6	57490.1
Cardanol (C15:1)	501-26-8	C10785	C21H34O	302.261	Phenols	303.3	107	+	12.69	5956.08	20962.4	13412.6	9297.28	11858.4	11522.8	6318.47	14047.5	9239.92	9868.64	14267.2	12244.9	5449.48	10653.8	14930.5	11255.1	17006.7	14397.4
Leiocarposide	71953-77-0	C10805	C27H34O16	614.185	Phenols	615.2	435.1	+	12.29	8526.12	19665.4	3938.11	6001.32	4935.42	4958.28	3051.9	2307.49	2257	2538.8	6142.75	8414.79	6422.48	6993.34	3756.74	1484.01	8011.6	4417.45
10-Gingerol	23513-15-7	C17496	C21H34O4	350.246	Phenols	351.3	151.1	+	12.44	21662.9	4816.48	5238.66	11381	3391.2	6670.29	23698.8	12431.4	6405.71	14178.6	5236.42	10680.6	10703.5	8873.53	9119.17	19068.9	21976.6	16721.5
4-Nitrocatechol	3316-09-4	C02235	C6H5NO4	155.022	Phenols	156	110	+	1.24	98111.2	70023.2	108070	102607	144102	118260	46164.5	52045.5	48057.3	48755.8	81352.5	45755.4	88864.1	71990.7	47980.8	30352.5	18632.5	32321.9
5-Heneicosylresorcinol	70110-59-7		C27H48O2	404.365	Phenols	405.4	123	+	12.05	21625.5	7930.6	5603.1	3908.45	6853.03	5454.86	33658.9	12269	7429.94	17786	47346.9	38792.8	1991.86	29377.2	3931.09	9935.2	15095.3	9653.85
Hamamelitannin	469-32-9		C20H20O14	484.085	Phenols	485.1	153	+	12.29		20933.2		29985.1	19272.7	24628.9	18060.2	30741.2		24400.7	27159.8	5344.69	1646.49	11383.7	1591.8		6349.91	3970.86
N-(p-Hydroxyphenethyl)actinidine	15794-92-0	C09984	C18H22NO	268.17	Phenols	269.2	121.1	+	9.87	18986.1	4276.22	2238.26	4830.16	5788.61	4285.68	12645.5	7312.97	17513.3	12490.6	3591.51	5566.75	7240.8	5466.35	8994.6	8782.31	6779.15	8185.35
Mulberrofuran Q	101383-35-1		C34H24O10	592.137	Phenols	593.1	575.1	+	13.28	40530.6	34713.6	19939.8	20940.9	14899.5	18593.4	5207.77	43687.6	27155.1	25350.2	20395.6	42178.2	17519.8	26697.9	29880.8	30325.9	41785.1	33997.3
Cassiaside B	119170-51-3		C26H30O14	566.164	Phenols	567.2	255.1	+	13.12	7794.51	8034.78	6272.52	3296.32	5053.02	4873.96	5618.54	6184.29	16206	9336.26	5316.14	3143.18	4169.4	4209.57	6828.98	3012.07	10405.4	6748.81
5-Heptadecylresorcinol	41442-57-3		C23H40O2	348.303	Phenols	349.3	123	+	7.44	3860.21	3139.15	1529.6	1456.53	1829.68	1605.27	10893.7	3727	1995.46	5538.73	3873.34	2729.28	5997.48	4200.03	1787.75	4871.18	2019.54	2892.82
alpha-Tocopherol	59-02-9	C02477	C29H50O2	430.381	Phenols	431.4	165.1	+	13.37	133447	1.10106e+06	160768	374468	209475	248237	237867	97571.7	398578	244672	118632	220661	188878	176057	2.76276e+06	356632	278205	1.13253e+06
beta-Glucogallin	13405-60-2		C13H16O10	332.074	Phenols	333.1	153	+	2.42	1485	3235.71	596.594	2929.26	3089.84	2205.23	1173.97	1164.33	1914.96	1417.75	1492.05	2329.95	6461.61	3427.87	2564.54	1469.95	898.7	1644.4
Cinnamyl acetat	103-54-8	C12299	C11H12O2	176.084	Phenols	177.1	117.1	+	10.56	13721.3	16893.5	2328.08	6029.89	5396.67	4584.88	4267.4	6377.42	8821.89	6488.9	2982.26	2134.86	3974.72	3030.61	7516	7986.46	12413.4	9305.29
3-Ethoxy-4-hydroxybenzaldehyde;Ethyl salicylate	121-32-4;118-61-6		C9H10O3	166.063	Phenols	167.1	121	+	5.72	15912.4	19234.7	6161.84	34703.1	5296.84	15387.3	12895.9	5085.84	11232.3	9738	9794.98	21768.9	24250.7	18604.8	16063.7	13315.8	12006.4	13795.3
Phloretic acid;Ethylparaben;3-(2-Hydroxyphenyl)propanoic acid	501-97-3;120-47-8;495-78-3	C01744;C01198	C9H10O3	166.063	Phenols;Phenylpropanoic acids	167.1	121.067	+	2.84	3.80963e+06	3.73364e+06	5.56698e+06	6.03235e+06	5.55204e+06	5.71712e+06	18251.5	329653	15359.6	121088	5.83114e+06	5.82416e+06	4.88846e+06	5.51459e+06	11835.1	307401	22351.5	113863
Neogrifolin;Grifolin;Ugaxanthone	23665-96-5;6903-07-7;13179-11-8		C22H32O2;C18H16O6	328.24	Phenols;Xanthones	329.167	55.1	+	13.8	3429.91	5497.61	4999.54	14727	4060.74	7929.08	6848.92	8887.81	3204.24	6313.66	2240.96	2467.21	892.645	1866.94	5361.07	5282.56	3505.28	4716.3
D-Glucurono-6,3-lactone	32449-92-6	C02670	C6H8O6	176.032	Furofurans	175	85	-	4.22	26773.3	8451.11	7881.23	6089.3	6582.7	6851.08	7857.38	10928.8	23163.3	13983.2	17050.8	13911.8	7317.16	12759.9	32635.8	7596.58	14956	18396.1
DG(16:0/16:0/0:0)	30334-71-5	C00165	C35H68O5	568.507	Glycerolipids	591.5	313.3	+	13.42	5.61513e+06	78866.9	73098.6	26105.7	390208	163137	132570	43149.9	65489.1	80403.1	107674	34106	36107.5	59296	39084.3	41170.4	60409.5	46888.1
Deoxycytidine	951-77-9	C00881	C9H13N3O4	227.091	Nucleotide and its derivates	226.1	93	-	3	1981.56	3210.58	6849.39	4627.9	4883.06	5453.45	6257.42	1677.36	4709.85	4214.88	4941.72	1870.49	1330.21	2714.14	3745.66	2039.54	3014.18	2933.13
Cytidine 5'-monophosphate (Cytidylic acid)	63-37-6	C00055	C9H14N3O8P	323.052	Nucleotide and its derivates	322	79	-	0.69	12285	10882.1		3543.86	3287.54	3415.7	15785.1	12579	9660.62	12674.9	7027.88	13678.1	6535.7	9080.55	10512.7	9506.93	12887.5	10969
Uridine 5'-monophosphate	58-97-9	C00105	C9H13N2O9P	324.036	Nucleotide and its derivates	323	79	-	1.39	27206.9	24130.9	5300.38	6635.39	16812.6	9582.79	7705.54	10786.4	15316.2	11269.4	31134.2	34778.2	24329.8	30080.7	20503.1	16864.8	21194.9	19521
Cytosine	71-30-7	C00380	C4H5N3O	111.043	Nucleotide and its derivates	112.1	95	+	0.63	37951.2	41493.9	10303.2	128151	96210	78221.3	17243.5	22873.9	33893.4	24670.3	5474.31	120935	15980.6	47463.2	57192.5	51897.4	54356.7	54482.2
Adenosine	58-61-7	C00212	C10H13N5O4	267.097	Nucleotide and its derivates	268.1	136.1	+	2.58	896451	828991	584645	685476	1.66238e+06	977500	528756	585027	415066	509616	622060	575290	791912	663087	477435	515421	620878	537911
Uridine	58-96-8	C00299	C9H12N2O6	244.07	Nucleotide and its derivates	245.1	113	+	2.47	11000.2	5540.96	4628.34	3232.86	5234.27	4365.16	6443.53	10531.4	14095	10356.6	7845.31	7226.79	4846.68	6639.59	4925.75	8753.32	3801.81	5826.96
Guanine	73-40-5	C00242	C5H5N5O	151.049	Nucleotide and its derivates	152.1	135	+	2.63	1.00968e+06	679250	490105	361421	776904	542810	469943	282265	998544	583584	448775	907425	638439	664879	991084	972955	819536	927858
Adenine	73-24-5	C00147	C5H5N5	135.054	Nucleotide and its derivates	136.1	119	+	2.6	129869	102827	12287.9	77324.1	187037	92216.4	102756	97768.3	81256.4	93926.8	81632.1	73006.5	93758.3	82798.9	76402.3	103980	90621.3	90334.4
Cytidine	65-46-3	C00475	C9H13N3O5	243.086	Nucleotide and its derivates	244.1	112.1	+	0.7	433014	405211	284571	225636	182573	230927	755630	507270	461602	574834	264860	189400	310613	254958	463611	456350	462159	460706
Deoxyadenosine	958-09-8	C00559	C10H13N5O3	251.102	Nucleotide and its derivates	252.1	136.1	+	4.04	2.38531e+06	2.13191e+06	14459.5	22204.9	12104.4	16256.3	4.33093e+06	1.40903e+06	2.45092e+06	2.73029e+06	75006.1	3289.13	27686.9	35327.4	2.33517e+06	2.83716e+06	3.52973e+06	2.90069e+06
5'-Deoxyadenosine	4754-39-6	C05198	C10H13N5O3	251.102	Nucleotide and its derivates	252.1	136.1	+	2.41	11307.6	12977.7	5098.77	3125.75	2252.02	3492.18	6877.02	2574.52	1172.92	3541.49	907.224	2626.02	10281	4604.74	2771.59	1741.6	2804.59	2439.26
5'-S-Methyl-5'-thioadenosine	2457-80-9	C00170	C11H15N5O3S	297.09	Nucleotide and its derivates	298.1	136.1	+	3.99	1.17953e+06	1.07853e+06	942155	1.00568e+06	784628	910822	1.09537e+06	1.12315e+06	777482	998668	684946	647373	721463	684594	717025	927141	813607	819258
Uracil	66-22-8	C00106	C4H4N2O2	112.027	Nucleotide and its derivates	113	70	+	1.91	283038	193379	72456.4	95967	38699.5	69041	246848	405921	248286	300352	155782	127514	154911	146069	246257	194644	285021	241974
Adenosine 5'-monophosphate	61-19-8	C00020	C10H14N5O7P	347.063	Nucleotide and its derivates	348.1	136.1	+	1.38	181306	172849	62202.7	69769.6	123567	85179.9	59993.7	99728	132089	97270.1	188298	264054	226087	226146	181551	215067	198051	198223
beta-Nicotinamide mononucleotide	1094-61-7	C00455	C11H15N2O8P	334.057	Nucleotide and its derivates	335.1	123.1	+	0.73	554768	464713	83111.5	164568	61911	103197	322073	395037	594947	437352	250089	217732	386568	284797	895897	1.05033e+06	787032	911087
Hypoxanthine	68-94-0	C00262	C5H4N4O	136.039	Nucleotide and its derivates	137	55	+	2.67	29346.4	33203.8	25376.9	20428.4	40536.5	28780.6	15672.5	15176.3	19273.5	16707.5	56966.5	40745.4	25800.3	41170.7	13644.1	23051.9	17805.4	18167.1
Guanosine 3',5'-cyclic monophosphate	7665-99-8	C00942	C10H12N5O7P	345.047	Nucleotide and its derivates	346.1	152.1	+	2.26	150778	96481	14828	102587	11313.2	42909.3	446440	193521	43274.9	227745	26820	30140.9	50600.3	35853.7	40777.8	102034	139286	94032.8
NADH	58-68-4	C00004	C21H29N7O14P2	665.125	Nucleotide and its derivates	666.1	649.1	+	12	8180.4		782.717	9997.2		5389.96		9507.24	6015.42	7761.33	1567.12			1567.12	9976.93		799.866	5388.4
Purine	120-73-0	C15587	C5H4N4	120.044	Nucleotide and its derivates	121.1	94	+	2.05	550434	403147	417774	387289	433008	412690	6281.21	4331.65	5594.01	5402.29	777810	999889	837132	871610	5461.97	3254.23	10041.8	6252.67
Guanosine	118-00-3	C00387	C10H13N5O5	283.092	Nucleotide and its derivates	284.1	152.1	+	2.65	2.11372e+06	1.96595e+06	1.08983e+06	650068	1.83258e+06	1.19083e+06	833634	727187	1.45545e+06	1.00542e+06	1.19461e+06	1.75961e+06	1.31225e+06	1.42216e+06	1.66665e+06	1.8543e+06	1.55388e+06	1.69161e+06
Inosine	58-63-9	C00294	C10H12N4O5	268.081	Nucleotide and its derivates	269.1	137	+	2.6	165401	129525	112106	98510.7	142331	117649	36198	36168	35730.3	36032.1	146411	226043	181801	184752	37982.4	51604.5	52322.2	47303
Xanthosine	146-80-5	C01762	C10H12N4O6	284.076	Nucleotide and its derivates	285.1	153	+	2.61	142267	118893	84611.9	37812.2	111704	78042.6	50633	49883.2	132627	77714.5	75546.6	123537	80917.8	93333.8	97829.5	143792	110595	117406
Flavin adenine dinucleotide (FAD)	146-14-5	C00016	C27H33N9O15P2	785.157	Nucleotide and its derivates	786.2	348.1	+	4.08	28610.4	25312.6	9832.76	11591.8	4617.06	8680.54	19056.4	18560.9	10217.4	15944.9	1301.72	10310.7	4126.89	5246.44	18044.7	12657	29276	19992.6
2'-Deoxyinosine-5'-monophosphate	3393-18-8	C06196	C10H13N4O7P	332.052	Nucleotide and its derivates	333.1	137	+	1.92	7494.87	8069.87	3600.42	6324.07	9002.12	6308.87	2951.68	5728.48	3001.69	3893.95	1376.76	4213.42	3088.13	2892.77	2743.4	10167.7	4608.03	5839.72
1-Methyladenine	5142-22-3	C02216	C6H7N5	149.07	Nucleotide and its derivates	150.1	94	+	1.31	159659	146484	74173.9	116116	68505	86264.9	195166	157836	98810	150604	92206.4	76754.4	80130.4	83030.4	117379	29507.1	158196	101694
Uridine 5'-diphospho-D-glucose;UDP-D-galactose;Uridine diphosphategalactose	133-89-1;2956-16-3	C00029;C00052	C15H24N2O17P2	566.055	Nucleotide and its derivates;Pyrimidine nucleotides	565	323	-	0.71	1.31165e+06	1.2838e+06	696954	752598	783979	744510	672474	1.35955e+06	1.35816e+06	1.13006e+06	601396	762264	706679	690113	1.24457e+06	1.95171e+06	1.57543e+06	1.59057e+06
Valechlorine	51771-49-4		C22H31ClO8	458.171	Iridoids	459.2	85.1	+	0.63	15849.2	19620.4	2242.27	2085.79	2715.64	2347.9	112401	55120.7	43686.7	70402.9	5115.74	3660.42	3447.26	4074.47	14904.3	364.078	22173.5	12480.6
Geniposide	24512-63-8	C09781	C17H24O10	388.137	Iridoids	389.1	209.1	+	5.14	9175.97	7406.92	7104.68	3405.14	3976.87	4828.89	1766	1179.59	1161.58	1369.06	4101.02	12659.5	13279.4	10013.3	596.403	3066.45		1831.42
Genipin	6902-77-8	C09780	C11H14O5	226.084	Iridoids	227.1	149.1	+	4.85	176837	4668.73	2973.97	75419	2492.87	26962	1644.91	60872.6	42186.6	34901.4	145936	262212	224450	210866	91184.7	71569.2	113856	92203.2
Morroniside	25406-64-8	C17000	C17H26O11	406.148	Iridoids	407.2	227.1	+	4.49	8083.75	3065.94	4219.61	1915.88	1403.44	2512.98	5937.82	4497.23	2140.12	4191.72	1707.42	6615.92	1957.69	3427.01	1282.88	2727.72	1708	1906.2
Agnuside	11027-63-7	C09765	C22H26O11	466.148	Iridoids	467.2	121	+	12.37	177918	121426	94571.8	103609	91243.9	96474.9	138997	126669	67845.5	111170	89920.7	73442.8	94141.5	85835	132268	93436.5	96439.9	107381
Ipecoside	15401-60-2	C09464	C27H35NO12	565.216	Iridoids	566.2	548.2	+	12.7	19464.1	27921.8	19424.4	25102.4	44914.1	29813.6	22967.7	42488.2	21445.3	28967.1	16764.2	17318	23094.1	19058.8	14280.6	21019.1	22725.6	19341.8
Glycitein	40957-83-3	C14536	C16H12O5	284.068	Flavonoids	283.1	268	-	11.06	29657.2	28753.3	17252.2	20799.9	11254.5	16435.5	18460.4	12681.7	12021.7	14387.9	17247.1	13965.8	131750	54320.9	10819.7	13440.8	14742	13000.9
Malvidin 3-O-glucoside (Oenin);Malvidin 3-glucoside	18470-06-9	C12140	C23H24O12	492.127	Flavonoids	491.1	329.1	-	7.3	4533.73	2683.53	2090.53	2837.43	5582.44	3503.47	554.283		260.739	407.511	4176.6	1073.41	1071.79	2107.27		525.528		525.528
Tricetin	1621-84-7;520-31-0	C10192;C10079	C15H10O7	302.043	Flavonoids	301	151	-	8.05	4873.27	620.028	2122.21	2491.9	1748.28	2120.79	1652.2	2928.7	1580.98	2053.96	1844.57	2545.12	2873.96	2421.22	1735.96	175.338	1895.89	1269.06
Kaempferol	520-18-3	C05903	C15H10O6	286.048	Flavonoids	287.1	153	+	9.39	3046.83	1941.21	963.745	381.482	1163.27	836.167	3157.57	1632.64	1399.73	2063.31	1620.37	1555.01	854.004	1343.13	578.743	1237.59	1030.76	949.03
Isosakuranetin	480-43-3	C05334	C16H14O5	286.084	Flavonoids	287.1	153	+	6.53	23602.8	8870.54	4753.86	10465.4	11063.8	8760.99	21189.7	24456.7	34152.2	26599.6	5983.2	4740.75	3637.71	4787.22	4743.65	10152.5	3074.11	5990.07
Brazilin	474-07-7	C09920	C16H14O5	286.084	Flavonoids	287.1	121	+	6.2	5995.71	5877.07	6902.92	8875.3	5874.93	7217.71	6319.93	4465.68	6598.46	5794.69	9349.54	13641.7	1787.66	8259.62	5531.82	10700.8	13097.2	9776.59
2',3,5,7-Tetrahydroxyflavone	480-15-9	C10036	C15H10O6	286.048	Flavonoids	287.1	121	+	6.53	26355.5	24727.2	15341.4	9058.17	16556.1	13651.9	36185	46554.1	26818.4	36519.2	6563.63	13641.7	11642.5	10615.9	14395.7	21173.8	3390.12	12986.5
(-)-Sativan	41743-86-6	C10526	C17H18O4	286.121	Flavonoids	287.1	123	+	7.89	2143.99	5336.63	1361.73	1495.31	3153.8	2003.61	2064.88	1197.67	2376.88	1879.81	4513.03	2607.91	2534.89	3218.61	1752.84	1852.64	1493.48	1699.65
Sakuranetin	2957-21-3	C09833	C16H14O5	286.084	Flavonoids	287.1	105	+	9.94	6474.41	7851.34	2014.25	653.927	2407.01	1691.73	8050.76	5654.8	7662.51	7122.69	6542.68	7235.78	5835.53	6538	3245.08	2436.55	10983.9	5555.16
Flavone	525-82-6	C15608;C10043	C15H10O2	222.068	Flavonoids	223.1	77	+	4.13	4067.63	4529.47	3088.68	3093.21	4940.19	3707.36	7583.74	3565.85	1994.91	4381.5	3383.6	3999.77	1431.78	2938.38	2425.25	3331.01	2280.06	2678.77
2-Benzal-4-hydroxyacetophenone	2657-25-2	C14232	C15H12O2	224.084	Flavonoids	225.1	103.1	+	5.1	1813	10542.5	3459.15	9552.36	4079.01	5696.84	603.562	2613.81	1123.9	1447.09	5859.85	11580.9	5294.99	7578.58		3148.96	3099.93	3124.45
2,3-Dihydro-2-phenyl-4H-benzopyran-4-one	487-26-3	C02099	C15H12O2	224.084	Flavonoids	225.1	121	+	4.93	9572.12	7354.82	16988.9	5665.89	12190.7	11615.1	3534.15	2723.56	5963.25	4073.66	12968.6	32342.9	16817.7	20709.8	7536.54	7083.03	3349.26	5989.61
Genistein	446-72-0	C06563	C15H10O5	270.053	Flavonoids	271.1	91.1	+	9.09	4057.7	6397.32	4005.02	2481.1	2864.66	3116.93	2253.09	6673.49	6737.13	5221.24	4299.46	2190.96	2982.05	3157.49	3764.11	12808.5	3119.22	6563.95
Pelargonidin	7690-51-9;134-04-3	C05904	C15H10O5	270.053	Flavonoids	271.1	121	+	8.98	6629.97	462.592	3642.25	6356.95	6590.19	5529.8	1688.97	3584.05	6358.49	3877.17	2922.49	2469.99	799.5	2063.99	1512.49	1945.19	2647.13	2034.94
3',4',7-Trihydroxyisoflavone	485-63-2	C14313	C15H10O5	270.053	Flavonoids	271.1	109	+	8.98	4530.64	4395.04	2999.19	3106.23	3701.83	3269.08	4485.38	4482.23	3138.28	4035.3	9595.91	1931.91	1978.17	4502	6775.6	1991.1	4705.55	4490.75
6,7,4'-Trihydroxyisoflavone	17817-31-1	C14314	C15H10O5	270.053	Flavonoids	271.1	105	+	10.76	4997.29	4923.28	2565.62	639.859	929.569	1378.35	6509.5	3079.62	16827.6	8805.56	1190.6	2505.37	2459.39	2051.78	2502.21	4524.19	4816.6	3947.67
Norwogonin	4443-09-8	C10113	C15H10O5	270.053	Flavonoids	271.1	145	+	11.83	14659.6	5705.31	6270.55	6259.79	7011.05	6513.8	22042.5	14406.8	33723.5	23390.9	14362.5	5920.69	11683.1	10655.4	17275.2	11031.4	13827.4	14044.7
Naringenin chalcone	25515-46-2	C06561	C15H12O5	272.068	Flavonoids	273.1	153	+	6.54	6186.96	6676.11	4061.64	6834.27	3983.52	4959.81	1722.14	1658.53	2831.39	2070.69	7043.94	5168.42	4735.19	5649.18	5486.97	4882.18	1957.6	4108.92
Pinobanksin	548-82-3	C09826	C15H12O5	272.068	Flavonoids	273.1	91.1	+	8.14	7922.28	5684.73	3991.52	2727.35	1710.06	2809.64	3827.3	3551.57	7119.78	4832.88	7697.92	1922.78	6450.89	5357.19	1643.11	4386.13	5813.77	3947.67
Garbanzol	1226-22-8	C09751	C15H12O5	272.068	Flavonoids	273.1	107	+	9.9	8759.14	7864.46	1670.1	1103.46	1033.58	1269.05	15510.9	11180.4	3174.11	9955.13	14255.2	8467.74	5114.83	9279.27	10612.4	14523.7	9257.66	11464.6
Delphinidin	528-53-0	C05908	C15H10O7	302.043	Flavonoids	303	229	+	6.86	6193.51	1465.17	2383.15	1809.47	3789.56	2660.72	6288.88	2573.97	5975.03	4945.96	2570.1	3959.76	2035.81	2855.22	3724.08	1799.41	4722.2	3415.23
Robinetin	490-31-3	C10177	C15H10O7	302.043	Flavonoids	303	137	+	6.83	17729	24326.8	13300.2	5786.76	8295.97	9127.64	9436.75	17031.7	10428.1	12298.8	14686.8	6441.99	15080.2	12069.7	13074.5	20785.8	1413.26	11757.9
4',5,7-Trimethoxyflavone	6938-19-8	C14985	C18H16O6	328.095	Flavonoids	329.1	107	+	13.87	10396.6	4777.84	2282.67	5088.38	1887.2	3086.08	7147.65	5547.16	4897.59	5864.13	6100.36	5611.65	1152.83	4288.28	9360	7769.77	6443.01	7857.59
Tricin	520-32-1	C10193	C17H14O7	330.074	Flavonoids	331.1	313.1	+	9.31	7527.09	6761.04	15179.1	10461.3	7294.14	10978.2	8883.66	7734.73	4053.76	6890.72	13489.8	8286.85	11126.3	10967.6	10832	7344.55	6107.89	8094.8
Cedeodarin	31076-39-8	C09770	C16H14O8	334.069	Flavonoids	335.1	139	+	11.73	25897.4	24787.3	20029.9	44169.1	28956.4	31051.8	20036.6			20036.6	40281.6	27708		33994.8	32878.1	22590.3	28167.2	27878.5
Wighteone	51225-30-0	C10542	C20H18O5	338.115	Flavonoids	339.1	55.1	+	13.01	49259.5	19589.5	51571.8	37481.5	24826.7	37960	38375.5	33268.1	30512.9	34052.2	10488.5	68342.8	29448.3	36093.2	35360.5	28584.4	64191.5	42712.1
7,8-Dihydroxyflavone	38183-03-8		C15H10O4	254.058	Flavonoids	255.1	129	+	7.38	6349.17	1385.54	702.436	1170.67	697.78	856.963	1406.15	669.285	2021.82	1365.75	4569.09	668.034	1605.01	2280.71	2443.89	906.517	1772.73	1707.72
4',7-Dihydroxyflavone	2196-14-7	C12123	C15H10O4	254.058	Flavonoids	255.1	213.1	+	7.69	3529.05	1602.65	796.975	4626.93	1378.3	2267.4	1898.18	1557.24	2786.04	2080.49	2492.35	2216.54	234.229	1647.71	1139.73	692.594	1333.67	1055.33
4',5,6,7-Tetramethoxyflavone;5,6,7-trimethoxy-2-(4-methoxyphenyl)chromen-4-one	1168-42-9	C14472	C19H18O6	342.11	Flavonoids	343.1	107	+	11.66	280356	237331	15917.5	58955.9	69300.8	48058	91088.6	122202	68250.3	93847.1	59280.5	60699.4	95017.2	71665.7	191947	64155.8	64005.8	106703
Karanjin	521-88-0		C18H12O4	292.074	Flavonoids	293.1	105	+	11.67	802682	879554	11020.7	58725.8	61157.1	43634.5	1.95791e+06	2.04094e+06	964333	1.65439e+06	5.58166e+06	4.07261e+06	1.00849e+07	6.57973e+06	757907	1.48795e+06	1.29167e+06	1.17918e+06
Hesperidin	520-26-3	C09755	C28H34O15	610.19	Flavonoids	611.2	303.1	+	6.81	13657.9	13722	5608.51	771.25	5421.54	3933.77	9853.3	14420.6	16703.7	13659.2	3795.01	7843.39	2141.73	4593.37	808.628	4053.47	788.385	1883.49
Quercetin 3-O-neohesperidoside	32453-36-4		C27H30O16	610.153	Flavonoids	611.2	303.1	+	6.59	1318.22	14460.5	1240.12	3230.88	4844.99	3105.33	411.138	14420.6	27639.4	14157	3935.58	3453.63	2877.73	3422.31	2793.41	1249.44	395.46	1479.44
Trifolirhizin	6807-83-6	C10538	C22H22O10	446.121	Flavonoids	447.1	267.1	+	8.21	7626.61	5054.37	2327.48	4645.97	2042.39	3005.28	8966.62	11940.7	15780.3	12229.2		5765.35	1585.12	3675.23	3741.87	891.326	2366.22	2333.14
Glycitin	40246-10-4	C16195	C22H22O10	446.121	Flavonoids	447.1	285.1	+	5.7	54748.8	58440.9	412239	73436.2	396510	294062	12426.6	15783	6054.15	11421.3	403504	505661	395312	434825	6795.59	16231.2	4990.55	9339.13
Abyssinone V	77263-11-7	C09319	C25H28O5	408.194	Flavonoids	409.2	153	+	12.6	25038.8	1674.89	6622.45	4909.62	4253.49	5261.85	26217.1	20464.1	7572.83	18084.7	8403.99	8976.29	4934.92	7438.4	9942.69			9942.69
6,8-Diprenylnaringenin	68236-11-3	C09724	C25H28O5	408.194	Flavonoids	409.2	69.1	+	12.62	23222.4	15624.3	10157.6	19733.2	45754.2	25215	30164.8	13855.4	24138.9	22719.7	11178	15607.4	9607.73	12131.1	18719.1	25282.4	42129.1	28710.2
Kazinol A	99624-28-9	C09760	C25H30O4	394.214	Flavonoids	395.2	123	+	13.26	60181.2	21812.3	20459	11299	10087.4	13948.5	25897.6	13637.5	22222.5	20585.9	21464.7	36005.1	8546.02	22005.3	12599.9	9489.35	14507.6	12199
Rotenone	83-79-4	C07593	C23H22O6	394.142	Flavonoids	395.1	213.1	+	12.92	19648	20250.9	50909.5	7212.43	18962.9	25695	7437.39	54811.2	45366.4	35871.7	2386.37	12835.9	8945.77	8056.01	20615.2	30452.4	54087.2	35051.6
Deguelin	522-17-8	C10417	C23H22O6	394.142	Flavonoids	395.1	147	+	13.46	28535.9	13445.4	17117.4	22370.8	18682.7	19390.3	12144.7	33862.6	24320.4	23442.6	19335.6	23466	17058.1	19953.2	17414.8	18896.3	20070.1	18793.7
Linarin	480-36-4		C28H32O14	592.179	Flavonoids	593.2	285.1	+	7.65	9470.27	7891.34		5095.74	703.113	2899.43	19924.9	1105.83	2925.25	7985.31	2818.94	4548.17	38175.3	15180.8	1791.76	890.198	874.507	1185.49
Morusin	62596-29-6	C10106	C25H24O6	420.157	Flavonoids	421.2	403.2	+	4.9	6093.01	7986.64	2168.57	2122.08	3736.45	2675.7	3324.32	3195.17	10145.7	5555.08	2174.89	1348.47	1646.23	1723.2	2956.96	2667.66	8245.08	4623.24
7-Hydroxyflavone	6665-86-7	C11264	C15H10O3	238.063	Flavonoids	239.1	137	+	0.56	9796.87	8983.96	6891.08	11257	5010.91	7719.65	6614.32	5614.26	2714.18	4980.92	6555.63	3233.55	6997.26	5595.48	4000.07	1455.23	4993.32	3482.88
Vitexin 2''-glucoside	61360-94-9	C04024	C27H30O15	594.158	Flavonoids	595.2	415.1	+	4.91	14335.9	10703.4	1662.32	2199.96	982.74	1615.01	13793.7	12841.7	3384.14	10006.5	3477.62	1719.18	5250.66	3482.49	20090.3	25778.1	20869.9	22246.1
Saponarin	20310-89-8	C08064	C27H30O15	594.158	Flavonoids	595.2	415.1	+	4.94	14335.9	7053.08	1662.32	1996.14	1017	1558.49	3473.4	3233.92	3384.14	3363.82	3477.62	2988.42	5250.66	3905.57	20090.3	3917.69	20869.9	14959.3
Meloside A	60767-80-8		C27H30O15	594.158	Flavonoids	595.2	415.1	+	4.86	14335.9	10703.4	2570.67	2199.96	982.74	1917.79	13793.7	12841.7	11114	12583.2	3477.62	1719.18	5250.66	3482.49	20090.3	25778.1	20869.9	22246.1
Chrysoeriol 7-apiosylglucoside	33579-63-4		C27H30O15	594.158	Flavonoids	595.2	283.1	+	5.32	12046.6	8496.24	531.92	3382.85	4343.94	2752.9	8790.11	6019.61	5621.3	6810.34	2071.21	2864.84	1570.71	2168.92	14134.5	21686.7	10683.5	15501.6
Alpha-Toxicarol	82-09-7	C10537	C23H22O7	410.137	Flavonoids	411.1	179.1	+	12.31	2893.42	12024.8	2724	3696.07	7953.01	4791.03	9016.89	15147.2	7446.9	10537			10523.1	10523.1	4780.03	6072.22	12268.2	7706.82
Rhoifolin	17306-46-6	C12627	C27H30O14	578.164	Flavonoids	579.2	271.1	+	6.63	3005.51	14599.4	1635.42	4279.42	2062.11	2658.98	11708.3	9713.15	4824.3	8748.58	12383	9768.06	5148.69	9099.9	2122.56	10707.5	378.246	4402.77
Nobiletin	478-01-3	C10112	C21H22O8	402.131	Flavonoids	403.1	373.1	+	11.03	403222	225406	53893.2	2647.28	2348.08	19629.5	485727	470308	373619	443218	213635	267403	188721	223253		250837		250837
Apiin	26544-34-3	C04858	C26H28O14	564.148	Flavonoids	565.2	271.1	+	6.61		10544.8		2618.28	5015.18	3816.73		27197.7		27197.7	5305.99		7992.68	6649.33	9497.63	10443.6		9970.63
Isovitexin	38953-85-4	C01714	C21H20O10	432.106	Flavonoids	433.1	415.1	+	5.85	25989.5	24180.1	22033.5	30313	1349.27	17898.6	1191	1697.87	15772.8	6220.55	3055.37	19118.4	2030.98	8068.25	15941.2	7663.78	39917	21174
Hinokiflavone	19202-36-9	C10057	C30H18O10	538.09	Flavonoids	539.1	521.1	+	11.93	89707.9	87627.7	56758.2	60638.2	60277.6	59224.7	52064.4	36434.2	42000	43499.5	73161	74598.7	60162	69307.2	84666.4	45669.1	52736	61023.9
Cupressuflavone	3952-18-9	C10034	C30H18O10	538.09	Flavonoids	539.1	521.1	+	9.67	3074.58	1781.65	379.417	558.497	1516.91	818.275	2591.61	3170.52	1509.86	2424	5524.05	377.339	2898.24	2933.21	1772.96	1805.49	1550.59	1709.68
3,8'-Biapigenin	101140-06-1		C30H18O10	538.09	Flavonoids	539.1	521.1	+	11.92	89707.9	87627.7	56758.2	60638.2	60277.6	59224.7	52064.4	36434.2	42000	43499.5	73161	74598.7	60162	69307.2	84666.4	45669.1	52736	61023.9
Sciadopitysin	521-34-6	C10182	C33H24O10	580.137	Flavonoids	581.1	563.1	+	12.82	21991.1	52510	31103.1	54532.7	30789.9	38808.6	15200.2	21638	22998.1	19945.4	15796.4	18676.4	20358.9	18277.2	51983.1	37626.8	21704.2	37104.7
Swertiajaponin	6980-25-2	C10187	C22H22O11	462.116	Flavonoids	463.1	445.1	+	13.86	22742.1	17401.8	7449.62	9733	8232.42	8471.68	33491.2	11362	14007.4	19620.2	13049.4	17110.8	4306.19	11488.8	16122.7	18739.6	8569.61	14477.3
Peonidin-3-glucoside	68795-37-9	C12141	C22H22O11	462.116	Flavonoids	463.1	301.1	+	6.93	19387.8	22544.2	58544.9	42358.9	18132	39678.6	31996	33520.4	16243	27253.1	8996.91	10365	14312.9	11224.9	6270.03	8085.11	2599.42	5651.52
Quercetin-7-O-beta-D-glucopyranoside	491-50-9	C12639	C21H20O12	464.095	Flavonoids	465.1	285	+	6.1	20899.9	13886	6658.86	7520.91	2842.83	5674.2	27372.4	37579.2	13491.8	26147.8	3921.6	5498.04	8178.51	5866.05	11563.9	6077.53	4170.7	7270.71
Myricitrin;Myricetin 3-O-rhamnoside (Myricitrin)	17912-87-7	C10108	C21H20O12	464.095	Flavonoids	465.1	319	+	6.84	381.02	3409.39	1120.59	754.321	1869.35	1248.08	1095.39		6148.98	3622.18	4993.31			4993.31		361.838	347.991	354.914
Hesperetin 7-O-glucoside	31712-49-9	C16422	C22H24O11	464.132	Flavonoids	465.1	285.1	+	6.07	20899.9	13886	6658.86	7520.91	2842.83	5674.2	27372.4	37579.2	13491.8	26147.8	3921.6	5498.04	8178.51	5866.05	11563.9	6077.53	4170.7	7270.71
Methyl hesperidin	11013-97-1	C17393	C29H36O15	624.205	Flavonoids	625.2	317.1	+	12.99	9490.94	5650.31	23423	7539.94	5297.65	12086.9	3669.21	5548.23	16630.1	8615.85	58099.5	7983.51	35746	33943	3793.97	12288	6618.05	7566.68
Isorhamnetin-3-O-neohespeidoside	55033-90-4		C28H32O16	624.169	Flavonoids	625.2	317.1	+	6.11	394.56	28657.7	1154.68	1539.2	1165.36	1286.41		3932.09	1151.44	2541.76	369.72	57672.3	1605.58	19882.5	22930.7	405.96		11668.3
3,9-Dihydroxypterocarpan	61135-91-9	C04271	C15H12O4	256.074	Flavonoids	257.1	95	+	9.65	5092.97	5338.7	2386.98	1464.15	2962.82	2271.31	7676.64	2448.23	3482.89	4535.92	3348.88	3541.84	3739.18	3543.3	1575.71	1665.75	3079.65	2107.04
Hydrangenol	480-47-7	C10262	C15H12O4	256.074	Flavonoids	257.1	105	+	11.31	159349	149917	30861.5	44112.9	15077	30017.1	213958	159783	191947	188563	65005.1	44636.1	115446	75029	148530	97975	113350	119952
Ononin;Formononetin 7-O-glucoside (Ononin)	486-62-4	C10509	C22H22O9	430.126	Flavonoids	431.1	269.1	+	7.3	6468.93	3630.61	1479.13	1598.56	3576.76	2218.15	10541.8	2320.65	6840.86	6567.77	3426.1	3755.19	3381.02	3520.77	6265.48	7587.48	8316.24	7389.73
Cyanidin-3-O-rutinoside chloride	18719-76-1	C04491	C27H31ClO15	630.135	Flavonoids	631.1	137	+	13.55	4290.53	2324.94	1454.33	1163.3	1678.91	1432.18	2450.39	2486.54	994.091	1977.01	1685.11	2391.52	2447.61	2174.75	895.35	2293.68	2428.15	1872.39
2,3-Dehydrosilybin A	25166-14-7		C25H20O10	480.106	Flavonoids	481.1	463.1	+	5.53	1445.22	4126.5	3355.1	1653.68	1480.08	2162.95	5008.5	2758.56	3594.64	3787.23	7146.72	2340.1	4229.82	4572.21	1876.98	2345.7	1896.16	2039.61
Dihydrorobinetin	4382-33-6		C15H12O7	304.058	Flavonoids	305.1	137	+	5.19	20662.7	33872.5	20693.6	9791.1	51991.1	27491.9	42325.5	71725.6	57615.7	57222.3	2484.58	588.411	1230.95	1434.64	12742.6	16451.7	8734.5	12642.9
Cimifugin	37921-38-3	C09000	C16H18O6	306.11	Flavonoids	307.1	289.1	+	4.15	3196.6	1218.72	1314.25	1166.55	679.244	1053.35	3510.89	1109.9	2860.45	2493.75	688.644	1178.64	440.375	769.218	1825.64	2125.76	465.985	1472.46
Kuwanon H	76472-87-2	C10100	C45H44O11	760.288	Flavonoids	761.3	743.3	+	12.04	27130	5581.06	13256.9	22834.9	7270.29	14454	55361.3	36254.9	18317.4	36644.5	14374.4	17549.6	20163.7	17362.6	39888.3	8161.52	17046.8	21698.9
Malvidin 3,5-diglucoside (Malvin)	16727-30-3	C08718	C29H35O17	655.187	Flavonoids	656.2	331.1	+	12.52	4304	5430.31	6888.31	4152.54	3347.67	4796.17	2727.98	3146.29	5016.14	3630.14	15935.5	4362.33	5463.65	8587.17	3382.34	1972.5	5804.73	3719.86
Buddlenoid A	142750-32-1		C30H26O13	594.137	Flavonoids	595.1	287.1	+	8.17	317097	330362	619644	559235	411009	529963	376815	289909	234934	300553		99376	107141	103258	13843.7	15159.9	25318.5	18107.4
Wogonin	632-85-9	C10197	C16H12O5	284.068	Flavonoids	285.1	270.1	+	11.08	1234.95	19657.5	12145.3	12870.2	8694.67	11236.7	14681.7	16654.9	13025.4	14787.3	15623.6	15487.8	65891.4	32334.3	11915.1	14932.3	8650.8	11832.7
Prunetin	552-59-0	C10521	C16H12O5	284.068	Flavonoids	285.1	242.1	+	11.07	40397.2	24394.2	23824.1	13242.4	4503.76	13856.8	16985.6	4279.72	17938.7	13068	11389	4335.57	79130.5	31618.3	6800.6	14001.4	10896.6	10566.2
Calycosin	20575-57-9	C01562	C16H12O5	284.068	Flavonoids	285.1	267.1	+	9.1	1246.18	2526.39	1674.68	1059.75	3866.11	2200.18	4182.48	719.423	327.712	1743.2	1399.88	725.499	2874.09	1666.49	3883.29	1391.92	706.942	1994.05
(-)-Maackiain	2035-15-6	C10502	C16H12O5	284.068	Flavonoids	285.1	95	+	8.48	7496.17	4439.82	6961.93	1798.65	2666.19	3808.92	5335.3	5392.16	2441.34	4389.6	5865.39	4282.32	5518.3	5222.01	6074.26	2869.2	4191.43	4378.3
Farrerol	24211-30-1	C09734	C17H16O5	300.1	Flavonoids	301.1	105	+	8.46	2733.19	6235.46	725.445	795.14	3577.5	1699.36	4192.25	3136.16	1606.32	2978.25	3714.04	1614.59	2003.14	2443.92	3095.65	1572.04	1999.94	2222.54
5,7-Dihydroxyisoflavone	61-68-7	C02168	C15H15NO2	241.11	Flavonoids	242.1	224.1	+	14.24	5488.97	6673.92	5779.65	4734.34	3838.67	4784.22	4032.37	3664.51	6022.58	4573.15	5888.75	3684.22	5241.91	4938.29	5993.9	3623.98	5793.66	5137.18
Fustin	20725-03-5	C01378	C15H12O6	288.063	Flavonoids	289.1	121	+	7.59	14867.9	9703.47	4317.7	9192.2	1622.58	5044.16	12058	9807.07	7392.54	9752.53	9062.02	3139.91	9580.57	7260.83	2692.6	4347.61	7551.48	4863.9
Pedalitin	22384-63-0	C10119	C16H12O7	316.058	Flavonoids	317.1	109	+	12.08	18497	19585.2	11721	15318.5	6573.43	11204.3	12836.6	34068.7	16943.2	21282.8	21741.1	7015.83	22499.3	17085.4	19319.2	11696.8	15146.5	15387.5
(+)-Afzelechin;(-)-Epiafzelechin	2545-00-8	C09320;C12128	C15H14O5	274.084	Flavonoids	275.1	139	+	1.09	6788.56	3788.69	5584.7	2369.49	3816.54	3923.58	5182.57	8127.33	8130.63	7146.84	6994.24	4044.73	7201.42	6080.13	3616.58	3571.22	5993.95	4393.91
Cyanidin 3-rutinoside;Biorobin	28338-59-2;17297-56-2	C08620	C27H30O15	594.158	Flavonoids	595.2	287.1	+	6.08	43293.7	3272.78	1242.7	1835.88	2068.29	1715.62	2780.11	1535.51	373.127	1562.92	57453.8	4861.4	42217.7	34844.3	49777.5	66280		58028.8
Delphinidin-3-O-glucoside;Isoquercitrin	6906-38-3;50986-17-9;482-35-9	C12138	C21H20O12	464.095	Flavonoids	465.1	303.1	+	6.06	1.12102e+06	1.66756e+06	984228	382590	2.24245e+06	1.20309e+06	802029	549471	1.59461e+06	982035	743037	260968	374361	459455	615069	421950	636100	557706
Xanthohumol	6754-58-1	C16417	C21H22O5	354.147	Flavanone	353.1	119.1	-	10.96	852.998	1958.24	1378.76	1256.59	1428.14	1354.5	1782.12	1595.04	2109.67	1828.94	1664.62	1016.1	1372.83	1351.18	2599.61	2640.04	2923.61	2721.09
Palmitoylethanolamide	544-31-0	C16512	C18H37NO2	299.282	Carboximidic acids and derivatives	300.3	62.1	+	12.61	2677.14	35653.5	48458.8	46882.9	36211.9	43851.2	38723.9	57483.2	44465.9	46891		1332.15	31764.1	16548.1	984.026	40653.3	33175.2	24937.5
D-(-)-Quinic acid	77-95-2	C00296	C7H12O6	192.063	Quinolines and derivatives	191.1	85	-	3.95	16199.3	22478.3	36218.2	8685.84	75365	40089.7	5400.32	9642.34	8055.28	7699.32	9938.2	6146.26	6664.43	7582.96	4679.56	5891.79	8070.9	6214.08
Neohesperidin	13241-33-3	C09806	C28H34O15	610.19	flavonoids	609	300.8	-	6.83	4571.49	7080.34		1803.01	887.625	1345.32	7934.98		10991.3	9463.12	4329.51			4329.51		3049.36	361.647	1705.5
Galangin	548-83-4	C10044	C15H10O5	270.053	flavonoids	271.2	196.9	+	11.14	3773.84	6934.12	7011.44	6251.23	3932.88	5731.85	5505.7	8897.38	14870.2	9757.74	2984.76	5757.15	2605.35	3782.42	7278.34	6764.99	2743.01	5595.45
Hyperoside	482-36-0	C10073	C21H20O12	464.096	flavonoids	465.4	302.8	+	6.99	4979.41	6312.2	8607.42	19217.6	13276.6	13700.5	2971.31	5722.83	5499.37	4731.17	18074.9	7303.06	20603	15327	3390.65	6246.12	1177.14	3604.63
Isoquercitrin	482-35-9	C05623	C21H20O12	464.096	flavonoids	465.4	302.8	+	6.06	1.12102e+06	1.66756e+06	984228	382590	2.24245e+06	1.20309e+06	802029	549471	1.59461e+06	982035	743037	260968	374361	459455	615069	421950	636100	557706
Acacetin	480-44-4	C01470	C16H12O5	284.068	flavonoids	285.3	269.8	+	11.03	1234.95	19657.5	15587.2	12870.2	8694.67	12384	12117.7	6298.1	10912.6	9776.14	15623.6	15487.8	100052	43721.1	9341.77	3113.12	2456.72	4970.54
Genistin	529-59-9		21H20O10	432.106	flavonoids	433.3	270.8	+	6.62	4201.64	1680.19	1651.12	843.862	2102.12	1532.37	5724.37	868.209	4128.92	3573.83	5943.11	5686.11	5364.16	5664.46	4460.06	1841.21	1577.79	2626.35
Vitexin	3681-93-4	C01460	C21H20O10	432.106	flavonoids	433.4	414.9	+	5.92	25989.5	4150.3	22033.5	30313	1349.27	17898.6	1191	19723.2	15772.8	12229	3055.37	19118.4	2030.98	8068.25	1550.74	7663.78	4944.18	4719.57
isoliquiritigenin	961-29-5	C08650	C15H12O4	256.074	flavonoids	256.9	211	+	9.73	2956.16	2895.15	4968.73	4516.43	4682.73	4722.63	6166.46	3914.38	5751.66	5277.5	7029.68	5965.57	1696.91	4897.39	3877.53	2820.05	8250.65	4982.74
Tectochrysin	520-28-5	C11621	C16H12O4	268.074	flavonoids	269	253.9	+	11.8	66433		83550.2	68772.4	81886.6	78069.8	66496.2	79910.4	93225.4	79877.3	64453.4	57863.3	108689	77001.8	56066	49350.6	92904.5	66107
Phloretin	60-82-2	C00774	C15H14O5	274.084	flavonoids	274.9	169	+	8.85	6387.73	3207.93	3773.13	2889.52	1587.79	2750.14	4495.35	6643.55	8419.63	6519.51	1046.95	51790.7	3124.35	18654	3811.19	3083.87	10928	5941
Genkwanin	437-64-9	C10046	C16H12O5	284.068	flavonoids	284.9	269.9	+	11.1	27858.4	19657.5	12145.3	12870.2	8694.67	11236.7	14681.7	16654.9	13025.4	14787.3	15623.6	15487.8	65891.4	32334.3	11915.1	14932.3	8650.8	11832.7
Luteolin	491-70-3	C01514	C15H10O6	286.048	flavonoids	286.9	240.9	+	8.03	4633.02	3454.07	11843.9	5360.62	2715.52	6640	2808.16	6118.31	2028.01	3651.5	806.598	1288.75	1899.74	1331.7	1045.86	2585.97	257.418	1296.42
Fisetin	528-48-3	C01378	C15H12O6	288.063	flavonoids	286.9	241	+	7.03	2999.77	6345.51	8679.21	7443.79	1185.37	5769.45	3206.79	4946.24	3851.37	4001.47	4659.92	4970.03	4321.58	4650.51	1591.68	3372.54	1111.22	2025.15
Eriodictyol	552-58-9	C05631	C15H12O6	288.063	flavonoids	288.9	163	+	7.9	2014.98	5211.69	1369.52	2474.79	4905.07	2916.46	2309.07	945.744	1792.13	1682.32	1495.57	2944.64	2765.91	2402.04	6550.1	4435.18	1772.35	4252.54
Taxifolin	480-18-2	C01617	C15H12O7	304.058	flavonoids	304.8	286.8	+	6.28	247852	229016	257720	45103.8	23633.6	108819	83144.6	92934.6	53506.1	76528.4	219717	20848.4	218145	152903	61431.5	74664.4	14125.4	50073.8
Myricetin	529-44-2	C10107	C15H10O8	318.038	flavonoids	318.9	272.9	+	7.05	5199.52	894.156	1444.26	5163.57	2091.87	2899.9	2523.89	2270.32	1106.44	1966.88	1779.53	1151.32	1155.26	1362.04	1191.52	289.443	1370.17	950.377
Daidzin	552-66-9	C10216	C21H20O9	416.111	flavonoids	416.9	255	+	5.45	8945.11	6612.3	2113.38	1853.73	3340.54	2435.88	952.913	2872.73	1310.26	1711.97	11848	3007.56	13467.8	9441.11	1439.04	2419.21	970.695	1609.65
Astragalin	480-10-4	C12249	C21H20O11	448.101	flavonoids	449	286.9	+	6.52	1.6421e+06	1.59093e+06	532083	555023	583261	556789	2.33386e+06	2.25405e+06	1.86774e+06	2.15188e+06	655819	442454	456428	518234	1.34935e+06	889694	5409.18	748152
Cynaroside	5373-11-5		C21H20O11	448.101	flavonoids	449	286.9	+	6.1	72176.5	68652.8	81280.1	74612	75331.6	77074.5	96085.4	75879.3	58675.9	76880.2	11438.3	39177.1	57938	36184.4	38422.4	34691.1	530816	201310
Schaftoside	51938-32-0	C10181	C26H28O14	564.148	flavonoids	565.5	546.9	+	6.35	4435.86	12037.3	8274.88	8924.74	5559.36	7586.33	3655.1	7661.8	7795.48	6370.79	5699.56	20286.9	10562.3	12182.9	4519.54	6885.31	2606.85	4670.56
Tiliroside	20316-62-5	C17140	C30H26O13	594.137	flavonoids	595	308.8	+	7.92	780282	752553	1.45747e+06	1.27254e+06	1.1628e+06	1.2976e+06	1.14062e+06	921833	790672	951041	184541	210549	211078	202056	42030.5	49603.1	49779.7	47137.7
Kaempferol-3-O-rutinoside	17650-84-9	C21833	C27H30O15	594.159	flavonoids	595	449	+	6.29	33892.4	33163.8		1171.63	2370.65	1771.14	3616.54	6250.11	10850	6905.54	52934.2	55337.1	54709.2	54326.8	53863.9	58118	385.2	37455.7
Diosmin	520-27-4	C10039	C28H32O15	608.174	flavonoids	609.1	463	+	6.59	17630.3	11190.5	9251.85		849.225	5050.54	7006.68	5219.4		6113.04	5991.31	5217.35	7976.66	6395.11		6558.45		6558.45
Rutin	153-18-4	C05625	C27H30O16	610.153	flavonoids	611	465	+	5.85	60799.1	59323.5	7887.63	2061.96	4737.91	4895.83	6394.41			6394.41	62844	96046.2	37379.7	65423.3	98514.5	89851.3	104353	97572.9
Puerarin	3681-99-0	C10524	C21H20O9	416.111	flavonoids	417.4	416.8	+	4.89	283291	308950	89413.6	75223.7	134291	99642.9	313464	189275	218319	240353	203764	154971	150850	169862	205117	329008	443479	325868
Bromocriptine	25614-03-3	C06856	C32H40BrN5O5	653.221	Ergoline and derivatives	654.2	636.2	+	12.04	19343.6	35973.2	15922.7	25324.6	19820	20355.7	33725.5	57348.7	64975.6	52016.6	10387.2	23410.3	19702.6	17833.3	29761.7	26868.6	39374.7	32001.7
AICAR	3031-94-5	C04677	C9H15N4O8P	338.063	Imidazole ribonucleosides and ribonucleotides	339.1	110	+	13.28	539839	265566	258016	303516	317509	293013	179144	342894	303566	275201	279172	310844	223345	271120	304555	249595	272983	275711
Levamisole	14769-73-4	C07070	C11H12N2S	204.072	Imidazothiazoles	205.1	91.1	+	12.04	27858.2	119824	56228.6	58465.6	138939	84544.3	68710.1	78007.5	110265	85660.8	51258.8	147532	191089	129960	30093.3	106510	169444	102016
dUMP	964-26-1	C00365	C9H13N2O8P	308.041	Pyrimidine nucleotides	309	113	+	0.76	40870.7	49042		14103.6	31811.7	22957.6	38028.5		36446.9	37237.7	82415.1	30796.4	55935.6	56382.3	14859.4	6584.92	10187.2	10543.8
Gemcitabine	95058-81-4	C07650	C9H11F2N3O4	263.072	Pyrimidine nucleosides	264.1	112.1	+	0.75	7429.43	8775.74	16375.7	9345.58	7534.8	11085.4	11096.2	8599.5	14454.4	11383.4	29396.4	5216.87	7396.99	14003.4	4540.88	4801.07	2134.44	3825.46
Matairesinol;(-)-Matairesinol	580-72-3	C10682	C20H22O6	358.142	Lignans	357.1	83	-	9.12	6987.98	3974.65	2663.38	1461.1	2030.45	2051.64	3566.38	1715.34	1469.65	2250.46	7796.67	8429.26	14893.4	10373.1	1670.62	1040.95	1066.41	1259.33
Schizandrin C	61301-33-5	C10893	C22H24O6	384.157	Lignans	385.2	353.1	+	12.88	21248.8	14692.6			1394.21	1394.21	34975.3	16611.1	25464.6	25683.7	467.006	4491.05		2479.03	10005.5	24746.3	17581.3	17444.4
Anwulignan	107534-93-0		C20H24O4	328.167	Lignans	329.2	135	+	11.6	22837	51067.3	23714.9	29498.2	35356.3	29523.1	26968.8	54478.1	54229	45225.3	40074.8	19361.4	18335.1	25923.8	35033.2	31521.4	27087.8	31214.1
(-)-Hinokinin	26543-89-5	C10627	C20H18O6	354.11	Lignans	355.1	135	+	10.96	1436.33	2334.2	1210.17	3568.78	574.924	1784.63	2591.86	2016.86	2989.74	2532.82	309.201	1207.46	1789.15	1101.94	3786.83	2401.05	1183.21	2457.03
Syringaresinol-di-O-glucoside	66791-77-3	C10543	C34H46O18	742.268	Lignans	743.3	563.2	+	11.16	5025.52	16140.5	14861.3	28237.7	1784.5	14961.2	9109.2		7308.33	8208.76	581.252	2964	4119.52	2554.92	13484.3	15464.2	15493.3	14813.9
Butyl 4-Hydroxybenzoate	94-26-8		C11H14O3	194.094	Lignans	195.1	57.1	+	4.56	5511.15	3637.57	5218.47	4377.87	6846	5480.78	1890	14806.4	4979.21	7225.19	6899.94	6420.93	4419.45	5913.44	14269.2	3011.6	8338.88	8539.88
Pinoresinol dimethyl ether	29106-36-3	C10561	C22H26O6	386.173	Lignans	387.2	121.1	+	5.15	10472.8	8359.93	14960.9	10831.3	13979.6	13257.3	2478.05	4747.26	1123.9	2783.07	5877.37	13637.7	15958.5	11824.5	3015.44	6111.56	3122.58	4083.19
trans-Hinokiresinol	17676-24-3	C10628	C17H16O2	252.115	Lignans	253.1	105	+	10.62	29689.8	34482.8	52801.4	7285	44364.5	34817	15127.3	8316.41	7446.06	10296.6	2744.42	30216.5	20186.7	17715.9	20078.9	10638.9	10526	13747.9
Veraguensin	19950-55-1	C10892	C22H28O5	372.194	Lignans	373.2	137.1	+	6.75	9067.7	7783.31	10028.1	10125.2	3372.73	7842.01	6072.96	4852.2	1544.78	4156.65	3213.22	7877	6491.48	5860.57	1963.49	1190.57	1878.44	1677.5
Kadsurin A	99340-07-5	C10640	C21H24O6	372.157	Lignans	373.2	135	+	11.39	6889.71	5316.66	13291.9	1262.63	2784.72	5779.74	5689.67	7448.17	7164.64	6767.49	6802.67	2115.5	5166.27	4694.81	3517.37	1346.01	10228.7	5030.69
Sesartemin	77394-27-5	C10884	C23H26O8	430.163	Lignans	431.2	169.1	+	11.9	18424.1	15578	29668.4	14542.9	13512.2	19241.1	13415.4	13180.7	5860.16	10818.8	5591.57	10270.7	27210	14357.4	9451.33	8496.54	23898.1	13948.7
8-Acetoxypinoresinol	81426-14-4	C10544	C22H24O8	416.147	Lignans	417.2	135	+	7.25	4883.74	2492.37	2677.08	5362.19	2014.25	3351.17	5464.09	838.298	2437.46	2913.28	2986.15	2816.23	7644.2	4482.19	5311.6	2181.73	712.985	2735.44
Schizandrin A	61281-38-7	C16951	C24H32O6	416.22	Lignans	417.2	295.1	+	12.66	4791.2	2935.1	1191.86		1184.73	1188.3	7462.42	2415.2	5629.78	5169.14	10170.9	2101.87		6136.39	4330.56	16160.5	4532.81	8341.29
gamma-Diasarone	80434-33-9		C24H32O6	416.22	Lignans	417.2	385.2	+	8.55	1333.02	3648.34	11607.7	9725.45	7038.8	9457.3	12299.2	5680.23	5938.8	7972.76	7754.53	5865.3	5889.62	6503.15	844.756	436.974		640.865
(+)-Lyoniresinol 9'-O-glucoside	87585-32-8		C28H38O13	582.231	Lignans	583.2	403.2	+	12.8	31193.2	25088.6	49752.5	45505.4	29600.4	41619.4	12147.8	32216.3	17638.6	20667.6	12266.2	15515.7	11377.1	13053	26657	18827.8	24499.3	23328
Schisantherin A	58546-56-8	C10881	C30H32O9	536.205	Lignans	537.2	105	+	12.25	33809.1	24969	31193.5	26221.8	23020.6	26812		21711.8	12814.5	17263.2	41226.1	46743.7	33860.6	40610.1	15850.5	8076.57	13871.9	12599.7
Podophyllotoxinone	477-49-6	C10875	C22H20O8	412.116	Lignans	413.1	395.1	+	5.42	516.411	4976.83		1496.68		1496.68	2440.58	491.127		1465.85		3484.12	3994.3	3739.21	483.042	957.419	4715.45	2051.97
Podophyllotoxin	518-28-5	C10874	C22H22O8	414.131	Lignans	415.1	397.1	+	9.66	3731.2	2704.14	1138.85	4731.47	1588.69	2486.34	2362.17	1309.46	1311.83	1661.15	393.162	717.255	1487.86	866.093	957.168	2080.27	3197.81	2078.42
4'-Demethylpodophyllotoxin	40505-27-9	C10553	C21H20O8	400.116	Lignans	401.1	383.1	+	6.43	6439.27	5086.03	1230.32	2046	1424.86	1567.06	1259.55	1671.86		1465.7	1658.06	3182.69	2503.51	2448.08	847.21	409.156	1131.55	795.972
Yatein	40456-50-6	C10557	C22H24O7	400.152	Lignans	401.2	161.1	+	12.6	16974.4	9594.16	13079	32272.5	22410.6	22587.3	12809.2	22745.6	26475.1	20676.6	14227.9	28576.9	13836.2	18880.3	13626.1	6572.9	11228.9	10476
alpha-Peltatin	568-53-6	C10729	C21H20O8	400.116	Lignans	401.1	165.1	+	12.59	3685.65	5039.82	18720.5	9295	23398.6	17138	12957	11311.5	7204.49	10491	9299.57	8943.94	7060.96	8434.82		22331.4	3376.3	12853.8
Enterolactone	78473-71-9	C18165	C18H18O4	298.121	Lignans	299.1	107	+	12.07	16717.7	18636.1	13548.6	9955.5		11752	23996.1	17563.7	26613.3	22724.4	12163.7	12360.7	14265.5	12930	13259.5	27125.3	7937.58	16107.5
Secoisolariciresinol monoglucoside;Mascaroside	63320-67-2;55465-97-9	C09132	C26H36O11	524.226	Lignans;Naphthofurans	525.2	489.2	+	7.9	13338.9	1765.77		2770.42	2424.47	2597.45	13157.9	9607.7	3532.31	8765.96	2286.61	1914.43	1888.22	2029.75	1197.99	5465.09	5078.22	3913.77
2-Chloro-DL-Phenylalanine	14091-11-3		C9H10ClNO2	199.04	internal standards	200	154	+	3.85	2.15389e+08	1.76773e+08	1.41601e+08	1.51493e+08	1.36733e+08	1.43275e+08	1.44494e+08	1.45734e+08	1.30461e+08	1.4023e+08	1.47602e+08	1.28944e+08	1.36132e+08	1.37559e+08	1.51682e+08	1.42799e+08	1.53022e+08	1.49167e+08
Neocnidilide	4567-33-3	C17002	C12H18O2	194.131	Lactones	195.1	79.1	+	6.81	29580.7	23855.7	9595.65	10702.9	9012.11	9770.23	36200.3	39729.7	29221.3	35050.4	10755.6	16339.5	16041.7	14378.9	24514.7	22954.4	22233.6	23234.2
Vidarabine	5536-17-4;24356-66-9	C07195	C10H13N5O4	267.097	Purine nucleosides	268.1	136.1	+	2.28	896451	828991	584645	2107.53	2013.86	196255	2296.1	1547.39	415066	139636	622060	575290	3448.91	400266	2264.39	3115.1	1674.91	2351.47
2'-O-Methyladenosine	2140-79-6	C04779	C11H15N5O4	281.112	Purine nucleosides	282.1	136.1	+	2.72	51390.1	49369.9	2522	1994.44	1772.84	2096.43	4548.75	52903.2	17265.3	24905.7	1098.36	3898.94	1048.83	2015.38	10259.1	31632.4	3168.88	15020.1
Adenosine triphosphate	987-65-5;56-65-5	C00002	C10H16N5O13P3	506.996	Purine nucleotides	508	136.1	+	12.09	2328.5	17931	2802.63	787.878		1795.26	15412.1		19963.2	17687.7		1575.76		1575.76	2644.62	1560.45	33278.3	12494.5
Aristolindiquinone	86533-36-0	C10300	C12H10O4	218.058	Quinones	219.1	105	+	11.14	171213	47814.3	25831.2	36171.3	41988	34663.5	35436.4	75004.5	50738.8	53726.6	56830	27805.4	38189.1	40941.5	26891.9	32729.5	102941	54187.5
Deoxylapachol	3568-90-9	C10325	C15H14O2	226.099	Quinones	227.1	55.1	+	4.93	49692.2	51340.2	34334.9	44790.8	22937.3	34021	35155	27520.2	10173.3	24282.8	104178	70903.6	73264.9	82782.3	18054.7	23470.3	24535.9	22020.3
Isodiospyrin	20175-84-2	C10358	C22H14O6	374.079	Quinones	375.1	357.1	+	11.28	2993.93	28328.2	20874.2	3597.28	6965.64	10479	6368.5	6926.06	19522.1	10938.9	3570.52	5791.72	1267.97	3543.4	10613.4		15375.9	12994.6
Rapanone	573-40-0	C10399	C19H30O4	322.214	Quinones	323.2	43.1	+	12.82	21211.9	5173.98	2874.14	1033.02	3508.19	2471.78	10810.3	6568.31	6381.62	7920.07	4713.73	7179.29	1782.57	4558.53	6165.46	8257.79	4436.13	6286.46
Primin	15121-94-5	C10390	C12H16O3	208.11	Quinones	209.1	43.1	+	5.17	53245.7	64128.7	50638.6	41035.3	32099.8	41257.9	35351.6	25499.7	27285.2	29378.9	48862	38297.3	49526.4	45561.9	30826.4	26157.3	24767.2	27250.3
Vitamin K1	84-80-0	C02059	C31H46O2	450.35	Quinones	451.4	187.1	+	13.44	4220.57	3855.4	6471.16	6673.44	4355.87	5833.49	2665.6	9294.13	2944.08	4967.94	3663.45	3817.16	2601.29	3360.63	5427.85	6996	7784.59	6736.15
Shikonin	517-89-5	C17412	C16H16O5	288.1	Quinones	289.1	271.1	+	12.04	5789.34	5443.69	3808.99	9762.61	5991.35	6520.98	8735.26	27053.8	3762.42	13183.8		8156.33	10928.2	9542.27		16647.4	11240.1	13943.8
O-Phosphorylethanolamine	1071-23-4	C00346	C2H8NO4P	141.019	Miscellaneous	140	79	-	0.69	116362	130427	43248.3	40836.3	36314.4	40133	79505.2	58543.4	101649	79899.3	233764	251989	335693	273815	89765.2	80994.4	98439.9	89733.2
D-Arabinose	10323-20-3	C00216	C5H10O5	150.053	Miscellaneous	149	59	-	0.75	22699.5	7300.03	11508.3	15440.5	6557.82	11168.9	34038.3	30379	18739.1	27718.8	20864.8	14667.5	11815.5	15782.6	22118.8	15808.8	17554.3	18494
Tartaric acid	87-69-4	C00898	C4H6O6	150.016	Miscellaneous	149	43	-	0.87	37963.8	51860.7	46768.2	45791.5	40819.6	44459.8	28277.8	34284.4	21304.5	27955.5	62994.7	58288	56812.2	59365	36317.3	54333.1	45830.8	45493.7
Tiglic acid	80-59-1	C08279	C5H8O2	100.052	Miscellaneous	99	82	-	1.11	31717.2	604542	472371	281560	466246	406725	298556	166759	65017.4	176778	327673	64377.2	376122	256057	287636	112250	89206.3	163031
Panaxynol	81203-57-8	C17447	C17H24O	244.183	Miscellaneous	245.2	57	+	12.57	76150	53845	38669	48470.7	46024.3	44388	35162.8	28918.3	38071.8	34051	61359.5	89918.8	32538.7	61272.3	43236.7	77303.9	70109.7	63550.1
Ethyl isovalerate	108-64-5	C12290	C7H14O2	130.099	Miscellaneous	131.1	57.1	+	1.19	30925.8	33794.4	48585.2	25957.6	28445.2	34329.3	69118.9	28663.4	37151.7	44978	67189.7	17574.5	11850.8	32205	49160.2	7801.59	28252.3	28404.7
Ligustilide	4431-01-0	C16987	C12H14O2	190.099	Miscellaneous	191.1	67.1	+	2.8	3835.86	8207.7	3409.38	3382.21	2433.94	3075.18	3449.71	3778.24	2106.54	3111.49	2214.92	2215.67	3040.62	2490.4	3953.17	2155.7	2350.85	2819.91
Acitretin	55079-83-9	D02754	C21H26O3	326.188	Miscellaneous	327.2	131.1	+	7.47	4585.57	3190.8	864.318	5869.76	3377.38	3370.49	3016.65	2759.53	1099.97	2292.05	5296.18	6461.09	7861.96	6539.74	2731.03	1348.5	1517.52	1865.68
Erythritol	149-32-6	C00503	C4H10O4	122.058	Miscellaneous	123.1	43	+	6.17	17659	7348.98	13100.8	11558.5	8391.92	11017.1	7669.05	5158.29	6982.25	6603.2	11493.3	16948.9	16406.4	14949.5	6447.74	9373.79	6623.64	7481.73
beta-Cryptoxanthin	472-70-8	C08591	C40H56O	552.433	Miscellaneous	552.4	460.4	+	13.08	4819.53		3670	3934.84	4378.34	3994.39	2252.68	4763.9	748.092	2588.22		2412.7	5649.31	4031.01	1533.32	1465.94	3836.4	2278.55
Allicin	539-86-6	C07600	C6H10OS2	162.017	Miscellaneous	163	41	+	10.57	4572.16	14105.6	4261.88	6996.06	4517.34	5258.43	25317.2	29333.3	14404.8	23018.4	5367.67	8369.83	5983.63	6573.71	11107.4	24503.8	7269.82	14293.7
1-Octacosanol	557-61-9	C08387	C28H58O	410.449	Miscellaneous	411.5	393.4	+	13.2	96767	19058.4	14086.9	5265.36	27981.8	15778	15587.5	4919.8	14081.5	11529.6	50819.6	15752.7	3743.54	23438.6	10365.5	20700.9	6013.25	12359.9
Baldrinal	18234-46-3	C16811	C12H10O4	218.058	Miscellaneous	219.1	159	+	8.35	8517.79	8903.47	2337.81	6030.75	5865.27	4744.61	4294.26	1819.67	7679.38	4597.77	5949.37	3327.2	7451.22	5575.93	3660.46	2845.34	3990.13	3498.64
Astaxanthin	7542-45-2;472-61-7	C08580	C40H52O4	596.387	Miscellaneous	597.4	147.1	+	13.56	16982.2	8341.05	14797.7	5777.04	13659.7	11411.5	22596.6	15599.4	21665.3	19953.8	16761	5855.59	16534.3	13050.3	11736.7	10657.5	6723.72	9705.96
Chelidonic acid	99-32-1	C08476	C7H4O6	184.001	Miscellaneous	185	69	+	1.39	11532.6	12926.5	17446.8	10109.9	14078.5	13878.4	9608.33	21260.9	17346.9	16072.1	22273.8	17696.7	17380.8	19117.1	9058.25	8555.09	17419.7	11677.7
Torachrysone 8-O-glucoside	64032-49-1		C20H24O9	408.142	Miscellaneous	409.1	229.1	+	12.3	18272.7	7539.25	17638.2	8038.06	28417.5	18031.2	43422.6	15533.8	16983.4	25313.3	11442.1	12629.2	12422.4	12164.6	47234.6	35628.1	32205.4	38356
Sulforaphane	4478-93-7		C6H11NOS2	177.028	Miscellaneous	178	72	+	0.66	12279.8	13717.2	24063.7	5611.11	3056.99	10910.6	4037.75	8724.23	14038.3	8933.42	13147.7	3250.11	9097.08	8498.31	10268.3	3500.11	4848.53	6205.63
Alliin	556-27-4	C08265	C6H11NO3S	177.046	Miscellaneous	178.1	132	+	4.6	5929.28	2993.97	6237.71	2850.01	3678.79	4255.5	2059.07	4536.64	2195.55	2930.42	3833.85	3466.95	8071.97	5124.26	2637.22	1334.27	2218.94	2063.48
Fingolimod hydrochloride	162359-56-0		C19H33NO2	307.251	Miscellaneous	308.3	105.1	+	13.11	9158.29	9541.93	6794.46	7298.48	4488.03	6193.66	4303.87	6927.73	7278.04	6169.88	10450.7	6235.25	3587.75	6757.89	6342.77	9978.34	8335.24	8218.78
Bakkenolide A	19906-72-0	C09350	C15H22O2	234.162	Miscellaneous	235.2	149.1	+	11.85	32828.1	9867.79	14006	25036.2	5773.32	14938.5	19176.1	16057.2	14298.4	16510.6	16786.3	16352	15129.2	16089.2	13343.1	28006.6	13189.3	18179.7
Ethyl caproate	123-66-0		C8H16O2	144.115	Miscellaneous	145.1	57.1	+	0.74	103995	64393	81187.3	36924.9	42983	53698.4	179972	124871	137422	147422	99850.2	67018.2	46581.9	71150.1	71404.4	67729.2	60373.2	66502.2
Furfuryl acetate	623-17-6		C7H8O3	140.047	Miscellaneous	141.1	81	+	5.47	10971.4	2600.18	9569.14	5649.53	6741.38	7320.02	5821.48	4328.3	2547.65	4232.48	6887.78	12545.8	6800.35	8744.65	2911.49	10666.4	9114.75	7564.23
Pregabalin	148553-50-8		C8H17NO2	159.126	Miscellaneous	160.1	55.1	+	0.69	45993.7	46797.8	3994.76	28123.5	34881.2	22333.2	57139.3	40449.2	25620.5	41069.7	57489.2	34209.2	51479.2	47725.9	52398.3	48177.2	32538.1	44371.2
Sinalbin	20196-67-2	C08426	C14H19NO10S2	425.045	Miscellaneous	426.1	151	+	13.23	2232.25	5501.5	2972.31	2689.2	3443.01	3034.84	3016.73	1705.19	5279.01	3333.65	6753.47	2247.54	2199.33	3733.45	2720.37	3565.85	9374.6	5220.27
(R)-Acetoin	513-86-0;53584-56-8	C00810;C00466	C4H8O2	88.0524	Miscellaneous	89.1	71	+	0.53	49413.5	56898.5	65179.9	51519.7	57322.3	58007.3	53241.1	44297.8	42503.8	46680.9	48698	40191.3	51273.2	46720.8	42658.5	29431.4	37577	36555.7
Homobaldrinal	67910-07-0	C16812	C15H16O4	260.105	Miscellaneous	261.1	159	+	10	3206.73	1895.54	2104.11	4040.25	1825.04	2656.47	2678.81	2535.75	6448.45	3887.67	6248.83	3061.92	692.882	3334.55	2879.63	1235.26	3049.71	2388.2
Homodihydrocapsaicin I	20279-06-5		C19H31NO3	321.23	Miscellaneous	322.2	137.1	+	13.31	3781.38	1788.91	996.634	2467.98	3054.37	2172.99	1036.95	4816.28	3987.16	3280.13	1877.96	4874.09	1136.54	2629.53	6312.97	2559.54	3896.7	4256.4
Methyl linoleate	112-63-0		C19H34O2	294.256	Miscellaneous	295.3	55.1	+	12	311565	377733	25972.5	40446.5	16997	27805.4	193971	119478	90861	134770	646626	589795	1.54559e+06	927336	192423	195801	178812	189012
Undecanolactone	710-04-3		C11H20O2	184.146	Miscellaneous	185.2	43.1	+	0.57	15827.1	19056.5	13170.6	18480.1	12688.9	14779.9	15468	12983.3	10512	12987.8	19015.2	14158.2	22479.8	18551.1	9244.25	10463.5	11762.2	10490
Diallyl disulfide	2179-57-9	C08369	C6H10S2	146.022	Miscellaneous	147	41	+	0.68	289249	152368	342502	366113	362215	356944	277907	354745	242613	291755	333003	333937	148009	271650	291976	262203	290728	281636
Sinapyl alcohol	537-33-7	C02325	C11H14O4	210.089	Hydroxycinnamoyl derivatives	193.1	161.1	+	4.43	2223.36	30223.1	4124.91	16110.2	281.61	6838.92	821.856	13264.5		7043.17	1646.44	46016.4	1356.64	16339.8	1042.96	1039.92	4276	2119.63
Malic acid	6915-15-7;97-67-6	C00149	C4H6O5	134.022	Hydroxy acids and derivatives	133	71	-	0.8	661490	392185	581005	733520	529598	614707	578155	492149	536788	535697	288030	310932	453849	350937	246972	302585	487074	345544
Psychosine	2238-90-6	C01747	C24H47NO7	461.335	Sphingolipids	460.3	59	-	7.66	60674.3	55836	28943.6	33073	25342.5	29119.7	39631.9	38789.9	30179.6	36200.5	100405	112247	79425.1	97359	22082.3	21958.2	8293.64	17444.7
Cinnamic acid	621-82-9	C10438	C9H8O2	148.052	Cinnamic acids and derivatives	149.1	103.1	+	8.62	8373	7808.81	19245.4	16367.1	15122.6	16911.7	11387.5	9196.95	14729.3	11771.2	15763.8	10948.3	18886.4	15199.5	7389.31	9292.1	26549.6	14410.3
Deethylatrazine	6190-65-4	C06559	C6H10ClN5	187.062	Triazines	188.1	146	+	3.81	6.36567e+06	2560.27	6.87714e+06	2656.17	6.96654e+06	4.61545e+06	2.1714e+06	2.06422e+06	1.70809e+06	1.98124e+06	6.51642e+06	7.40874e+06	6.24918e+06	6.72478e+06	838510	839923	1674.56	560036
Lupeol	545-47-1	C08628	C30H50O	426.386	Triterpenoids	427.4	109.1	+	11.9	55329.4	35123.2	82943.8	51078.4	43126.7	59049.6	72711.9	90057.8	20317.3	61029	35724.1	79366.3	40162.9	51751.1	24783.4	39085.8	53742.1	39203.8
Taraxasterol	1059-14-9	C08636	C30H50O	426.386	Triterpenoids	427.4	409.4	+	10.37	4392.91	1409.91	966.065	3615.73	3600	2727.27	5214.07	2444.49	2000.31	3219.62	3694.77	3282.2	886.78	2621.25	3170.88	946.118	1848.81	1988.6
Cycloeucalenol	469-39-6	C02141	C30H50O	426.386	Triterpenoids	427.4	83.1	+	11.9	13866.4	22387.4	10150.6	18128	15138.5	14472.3	24406.8	32432.9	12857.8	23232.5	21600.7	30940.5	41742.4	31427.8	30433.6	30602	12540.9	24525.5
Azadirachtin	11141-17-6	C08748;C11047	C35H44O16	720.263	Triterpenoids	743.3	725.2	+	11.32	16863.6	7302.01	9031.66	21550.3	26067.7	18883.2	11720.2	29696.3	10180.8	17199.1	5015.23	10656.1	9462.86	8378.06	11737.3	11969.4	17559.8	13755.5
Cucurbitacin E	18444-66-1	C08797	C32H44O8	556.304	Triterpenoids	557.3	497.3	+	11.93	10269.6	5617.27	6386.4	3524.49	3854.94	4588.61	6627.35	11566.5	6973.99	8389.28	3929.26	4711	1615.14	3418.47	9812.6	4883.01	18428.1	11041.2
Lucidadiol	252351-95-4		C30H48O3	456.36	Triterpenoids	457.4	421.3	+	12.64	6069.76	1820.36	6151.81	5009.12	1227.39	4129.44		3859.3	4518.32	4188.81	7397.01	6581.81	7787.79	7255.54	6392.73	1900.48	2521.08	3604.76
18alpha-Glycyrrhetinic acid	1449-05-4		C30H46O4	470.34	Triterpenoids	471.3	177.2	+	9.18	2350.63	2697.12	2196.44	1163.33	1743.9	1701.22	5492.44	277.965	1860.09	2543.5	5808.04	2755.6	1133.55	3232.4	1211.91	573.504	1573.83	1119.75
Ganoderic acid Jb	112430-68-9		C30H46O4	470.34	Triterpenoids	471.3	407.3	+	9.24	1903.23	494.55	251.121	699.976	1652.52	867.874	536.76			536.76	2542.24	509.67	1895.35	1649.09	726.408	527.31	991.305	748.341
11-Keto-beta-boswellic acid	17019-92-0		C30H46O4	470.34	Triterpenoids	471.3	453.3	+	9.24	7174.98	5433.52	1354.18	2098.49	4334.52	2595.73	2530.24	4666.3	2394.38	3196.97	2503.46	2627.94	6401.17	3844.19	2180.76	2534.52	2148.39	2287.89
Ganoderic acid H	98665-19-1		C32H44O9	572.299	Triterpenoids	573.3	555.3	+	11.73	34074.6	39684.2	29624.2	18185.7	53076.8	33628.9	62219.2	48308.1	16756	42427.8	14603.2	64180.8	33164	37316	37149.4	116333	46800.7	66760.9
Ganoderol B	104700-96-1		C30H48O2	440.365	Triterpenoids	441.4	405.4	+	11.21	4186.74	9548.68	1674	7422		4548	639.027	4278.49	663.669	1860.4	1194.26	1244.96	2890.44	1776.55		678.654	5504.69	3091.67
Ginsenoside F2	62025-49-4		C42H72O13	784.497	Triterpenoids	785.5	605.4	+	12.15	27311.5	12116.6	17818	20452	22292.5	20187.5	51018.4	61353.4	29832.6	47401.4	7999.93	8411.58	29406.1	15272.5		8163.31	11355.9	9759.61
Ginsenoside Rf	52286-58-5	C08945	C42H72O14	800.492	Triterpenoids	801.5	765.5	+	9.01	1711.22	3224.43	1256.78	2128.74	5564.66	2983.4	2091.11	4685.67	2917.63	3231.47			1578.06	1578.06		836.798	1269.04	1052.92
Ginsenoside Rg1	22427-39-0	C08946	C42H72O14	800.492	Triterpenoids	801.5	621.4	+	7.9	4294.89	4045.65	1237.89		6669.09	3953.49	9106.66	8299.48	4586.26	7330.8	1227.87	1179.9	2920.74	1776.17	3812.49	7747.05	5214.97	5591.5
Pachymic acid	29070-92-6	C17044	C33H52O5	528.381	Triterpenoids	529.4	469.4	+	12.7	5926.02	4525.03	1703.52	9973.2	3960.02	5212.25	1164.97	2382.29	1807.1	1784.79		3503.26	3407.89	3455.57	2304.75	2293.72	12227	5608.49
3-O-Acetyl-11-keto-beta-boswellic acid	67416-61-9		C32H48O5	512.35	Triterpenoids	513.4	95.1	+	12.3	8457.11	6739.32	10010.4	6250.54	7465.57	7908.83	11888.7	7757.56	11046.9	10231.1	8478.29	11867.6	2725.96	7690.62	7954.85	18695.6	7124.17	11258.2
Jujuboside D	194851-84-8		C58H94O26	1206.6	Triterpenoids	1207.6	1189.6	+	12.95	15132.4	10368.3	9800.77	3520.48	2220.02	5180.43	7629.75	4690.53	8499.63	6939.97		8902.64	8474.9	8688.77	13084	15579.1	9457.42	12706.8
Ganoderenic acid E	110241-23-1		C30H40O8	528.272	Triterpenoids	529.3	493.3	+	12.79	6217.28	9245.69			4150.7	4150.7	6335.96	6050.1		6193.03	2054.71	2020.01	2615.73	2230.15	6267.85	1573.54	8981.75	5607.72
Ganoderol A	104700-97-2		C30H46O2	438.35	Triterpenoids	439.4	421.3	+	11.31	11508.9	6646.33	13688.5	6117.5	3746	7850.67	6282	6673.76	9676.7	7544.15	6033.95	4756.99	13164.9	7985.28	6258.01	13051.6	10512.3	9940.66
Ganoderal A	104700-98-3		C30H44O2	436.334	Triterpenoids	437.3	419.3	+	8.09	5232.1	3617.98	3407.46	4862.51	2153.29	3474.42	2882.45	831.864		1857.16	5366.37	1361.87	5021.24	3916.49	3053.31	3937.83	2400.97	3130.7
Limonexic acid	99026-99-0		C26H30O10	502.184	Triterpenoids	503.2	485.2	+	12.55	29292.2	26979.3	8338.01	11117.5	11127.3	10194.3	9260.49	21761.2	15627.3	15549.6	14797.5	22264.9	21119	19393.8	18911.2	28587.5	14296.2	20598.3
Jangomolide	93767-25-0		C26H28O8	468.178	Triterpenoids	469.2	451.2	+	13.79	16327.9	5597.36	4998.08	7691.04	10990.3	7893.14	9168.65	9735.6	6379.78	8428.01	32503.7	6560.73	8141.11	15735.2	8706.24	7295.02	31053	15684.7
20(S)-Ginsenoside Rh2	78214-33-2	C22128	C36H62O8	622.444	Triterpenoids	623.5	443.4	+	10.23	3093.41	33264.1	602.525	576.345	7775.66	2984.84	7247.59	13479.9	1513.65	7413.71	2891.25	1432.9		2162.08	51407.4	41318.9	13822.2	35516.2
Ganoderic acid A;Ganoderenic acid C;Ganoderic acid B	81907-62-2;100665-42-7;81907-61-1		C30H44O7	516.309	Triterpenoids	517.3	481.3	+	12.39	6210.11	712.453	11892.4	2022	4439.5	6117.97	3634.35	4645.67	7822.21	5367.41	3796.59	6130.1	11756.8	7227.85	2031	3004.58	2387.5	2474.36
Erythrodiol;16alpha-Hydroxybauerenol;Arnidiol;Faradiol	545-48-2;214351-30-1;6750-30-7;20554-95-4	C20945	C30H50O2	442.381	Triterpenoids	443.4	407.4	+	12.1	9516.65	25935.7	17528.5	7078.47	1608.8	8738.61	24857.8		20721.7	22789.8		3189.2	9562.64	6375.92	5637.2	5925.57	10230.6	7264.45
Cucurbitacin I;Ganoderenic acid A;Ganoderic acid C1;Ganoderenic acid B;Ganoderic acid Z	2222-07-3;100665-40-5;95311-97-0;100665-41-6;294674-09-2	C08800	C30H42O7	514.293	Triterpenoids	515.3	479.3	+	12.52	3487.65	7447.68	4178.33	1438.72	2749.98	2789.01	5782.51	6166.17	3547.38	5165.35		2054.94	4891.13	3473.04		3545.71	3545.71	3545.71
N-Acetyl-5-hydroxytryptamine	1210-83-9	C00978	C12H14N2O2	218.106	Tryptamine derivatives	219.1	160.1	+	11.12	4789.93	5186.4	14342	5120.52	1794	7085.5	5913.57	7337.67	4037.86	5763.03	7189.05	7444.53	3614.85	6082.81	3737.34	3191.8	6521.76	4483.63
1H-Indole-3-carboxylic acid;Indole-3-carboxylic	771-50-6	C19837	C9H7NO2	161.048	Alkaloids	160	116	-	0.53	5633.15	5328.82	3710.58	5167.29	5016.41	4631.43	3205.44	3177.61	4404.23	3595.76	5651.76	5445.08	3951.47	5016.1	2107.71	2715.28	2833.91	2552.3
Trigonelline	535-83-1	C01004	C7H7NO2	137.048	Alkaloids	138.1	65	+	0.82	169639	153537	70277.6	72598	63633.1	68836.2	322382	255464	284546	287464	46294.5	59667.1	66342.7	57434.7	286976	199420	217729	234708
Indole	120-72-9	C00463	C8H7N	117.058	Alkaloids	118.1	91.1	+	3.82	6.18836e+06	5.45859e+06	6.17122e+06	6.1938e+06	6.32935e+06	6.23146e+06	3094.85	2.69173e+06	3629.17	899484	6.49381e+06	6.12481e+06	5.68958e+06	6.10273e+06	2.4681e+06	2.35973e+06	2754.28	1.6102e+06
Betaine	590-46-5;107-43-7	C00719	C5H11NO2	117.079	Alkaloids	118.1	58.1	+	1.06	4.72831e+07	5.22067e+07	4.71188e+07	4.26745e+07	1.18142e+07	3.38692e+07	7.4017e+07	1.39417e+07	7.07785e+07	5.29124e+07	5.33335e+07	4.88068e+07	4.22209e+07	4.81204e+07	3.09452e+07	8.12952e+06	1.43608e+07	1.78119e+07
O-Acetylethanolamine	1854-30-4		C4H9NO2	103.063	Alkaloids	104.1	44	+	0.67	6.04306e+06	6.57883e+06	6.84877e+06	7.37257e+06	6.08456e+06	6.76864e+06	6.73307e+06	4.06082e+06	3.93968e+06	4.91119e+06	7.32387e+06	6.3162e+06	5.33692e+06	6.32566e+06	3.51379e+06	3.36484e+06	4.01834e+06	3.63232e+06
D-Serine	312-84-5	C00740	C3H7NO3	105.043	Alkaloids	106	60	+	0.66	338262	359013	646196	561529	491273	566332	303660	231634	244504	259933	418154	408986	378830	401990	237690	198275	246973	227646
Diethanolamine	111-42-2	C06772	C4H11NO2	105.079	Alkaloids	106.1	45	+	1.05	1498.95	3361.55	2037.36	2176.35		2106.86	1684.29	2544.78	1363.69	1864.25	4270.23	2371.83		3321.03	3561.73		8983.76	6272.75
Rhombifoline	529-78-2	C10781	C15H20N2O	244.158	Alkaloids	245.2	55.1	+	8.74	3466.99	4847.07	2283.76	3324	3440.17	3015.98	6000.04	3496.51	3999.43	4498.66	7967.09	7287.39	3088.95	6114.48	4068.75	4477.89	1943.72	3496.79
Vasicinol	5081-51-6	C10743	C11H12N2O2	204.09	Alkaloids	205.1	187.1	+	10.57	6299.93	4945.28	4436.35	2419.07	1205.6	2687.01	4451.36	3703.49	2133	3429.28	2546.61	311.688	1790	1549.43	5725.59	3669.83	4382.72	4592.71
N-Methylcytisine	486-86-2	C10760	C12H16N2O	204.126	Alkaloids	205.1	134.1	+	1.14	2857.77	1546.91	2648.09	1306.14	2735.87	2230.04	4613.26	2378.46	2762.71	3251.48	3291.6	3337.8	2173.61	2934.34	3604.47	2567.83	3434.93	3202.41
Kynurenic acid	492-27-3	C01717	C10H7NO3	189.043	Alkaloids	190	144	+	4.36	339348	377650	67087.4	79757.3	79875	75573.2	347690	302313	277429	309144	29002.6	27867.2	30005.4	28958.4	618716	595827	606287	606943
11-Hydroxycanthin-6-one	75969-83-4	C09212	C14H8N2O2	236.059	Alkaloids	237.1	209.1	+	8.8	572.677	4048.39	6054.86	1613.06		3833.96		3366.96	3260.24	3313.6	545.307	1122.81		834.06	1601.35	1623.11	1081.28	1435.25
Lumichrome	1086-80-2	C01727	C12H10N4O2	242.08	Alkaloids	243.1	198.1	+	6.7	51626.8	1764.2	2979.56	8740.8	1503.98	4408.11	81660.3	52714.7	2829.97	45735	4825.55	3185.68	31199.4	13070.2	5609.97	56560.2	50028.1	37399.4
Nordihydrocapsaicin	28789-35-7	C20216	C17H27NO3	293.199	Alkaloids	294.2	137.1	+	11.87	14267.7	7979.93	7690.73	6843.97	3673.69	6069.47	5392.1	13571.5	9280.84	9414.81	25583.3	11312.6	62735.7	33210.5	14404.1	20730.9	14670.3	16601.7
Cinchonine	118-10-5	C06528	C19H22N2O	294.173	Alkaloids	295.2	79.1	+	11.99	773525	461028	42242.4	52290.6	25058.7	39863.9	328661	196217	125661	216847	835133	609399	1.89383e+06	1.11279e+06	261044	292617	311459	288373
(-)-Cinchonidine	485-71-2	C11379	C19H22N2O	294.173	Alkaloids	295.2	81.1	+	11.99	1.75449e+06	1.00532e+06	98197.5	127063	74268.9	99843.1	668465	360282	158709	395819	2.57434e+06	1.64196e+06	5.47684e+06	3.23105e+06	466433	558484	432629	485849
Ajmaline	4360-12-7	C06542	C20H26N2O2	326.199	Alkaloids	327.2	144.1	+	11.91	29216.2	15506.2	13474.3			13474.3	55101.4	34543.2		44822.3				#DIV/0!	29692.8			29692.8
Senecionine	130-01-8	C06176	C18H25NO5	335.173	Alkaloids	336.2	120.1	+	11.73	100838	80083.2	64906.3	95392.7	84936.5	81745.1	112605	90137.8	85191.5	95978.2	65103.4	85237.3	62132.9	70824.5	115935	53614.5	105501	91683.5
Triangularine	87340-27-0	C10410	C18H25NO5	335.173	Alkaloids	336.2	55.1	+	11.72	191929	199113	180888	206034	181511	189478	148172	157455	153052	152893	177978	155911	142313	158734	164703	131620	159944	152089
Nicotinamide	98-92-0	C00153	C6H6N2O	122.048	Alkaloids	123.1	80.1	+	1.01	633424	565487	105735	167483	66275	113164	1.60187e+06	668227	555333	941810	133310	70876.3	140487	114891	1.15418e+06	1.43144e+06	1.92554e+06	1.50372e+06
Astrocasine	2114-92-3	C10130	C20H26N2O	310.205	Alkaloids	311.2	103.1	+	13.94	18953.3	16816.7	3859.56	2762.54	6290.82	4304.31	23484.8		24533.5	24009.2	4227.95	8387.86		6307.91	28278.2	26311.6	19567.7	24719.2
Gramine	87-52-5	C08304	C11H14N2	174.116	Alkaloids	175.1	130.1	+	8.73	3098.21	15488.3	7385.17	9674.87	8418.52	8492.85	4627.13	11649.3	6257.85	7511.41	9982.53	5581.27	9147.03	8236.94	9828.67	7738.95	6544.19	8037.27
L-Nicotine	54-11-5	C00745	C10H14N2	162.116	Alkaloids	163.1	130.1	+	2.29	14116.3	6811.33	15049.9	7364.14	12478.8	11631	16700.3	10890	13457	13682.5	7169	11089.4	34048.1	17435.5	20472.8	11298.1	19516.7	17095.9
Anabasine	494-52-0;13078-04-1	C06180;C11357	C10H14N2	162.116	Alkaloids	163.1	118.1	+	2.87	39784.4	35889.5	54700.6	77580.7	51438.9	61240.1	6506.23	9690.09	11308.9	9168.4	68013	45125.9	68738.9	60625.9	14323.5	13516.4	15973.9	14604.6
Abrine	526-31-8	C02983	C12H14N2O2	218.106	Alkaloids	219.1	132.1	+	10.91	5642.85	1973.5	4720.37	2268.1	1275.3	2754.59	3875.35	2427.41	3111.8	3138.19	1754.32	1782.5	1283.31	1606.71	1820.5	5833.86	2580.69	3411.68
Acetamide	60-35-5	C06244	C2H5NO	59.0371	Alkaloids	60	43	+	13.95	2.27949e+06	4.90223e+06	3.5954e+06	2.33552e+06	1.70316e+06	2.54469e+06	3.174e+06	4.12876e+06	4.67053e+06	3.9911e+06	4.84766e+06	3.01477e+06	6.85279e+06	4.90507e+06	2.69104e+06	2.87941e+06	4.83187e+06	3.46744e+06
(2S,3R,4E)-2-Amino-4-heptadecene-1,3-diol	6918-48-5		C17H35NO2	285.267	Alkaloids	286.3	268.3	+	11.14	6893.69	10954.3	8377.06	6086.91	6062.36	6842.11	3198.97	5590.34	4446.36	4411.89	2644.28	15704.1	6676.86	8341.76	10158.7	1860.4	6925.79	6314.96
Solasodine	126-17-0	C10822	C27H43NO2	413.329	Alkaloids	414.3	396.3	+	11.84	24609.5	19115	24555.1	23978.8	21330.9	23288.3	57400	36847.9	19618.1	37955.4	41922.1	31832.4	19635.4	31130	28723.4	14913.1	22619.5	22085.3
Chimonanthine	5545-89-1	C09133	C22H26N4	346.216	Alkaloids	347.2	331.2	+	9.43	8994.28	5792.37	7059.9	4167.69	5174.75	5467.45	557.84	4865.35	5234.41	3552.53	9174.44	8670.35	4669.88	7504.89	1083.06	626.493	2338.09	1349.22
Alpha-Obscurine	596-55-4	C09889	C17H26N2O	274.205	Alkaloids	275.2	41	+	10.52	4845.29	33617.9	1777	35086.2		18431.6	29305.6	39859.7	20907	30024.1	1196.6	1232.95	2769.08	1732.87	22658.3	36870.6	31939.7	30489.5
Gentioflavin	18058-50-9	C09962	C10H11NO3	193.074	Alkaloids	194.1	148.1	+	4.93	8005.26	3840.63	4578.41	4803.83	6051.09	5144.44	10979.7	2688.75	3934.57	5867.68	4933.37	2006.85	6334.77	4424.99	6800.49	2219.1	6088.58	5036.06
Caffeine	58-08-2	C07481	C8H10N4O2	194.08	Alkaloids	195.1	138.1	+	4.5	172230	569.268	293.625	845.073	558.09	565.596	592.191	827.415	871.398	763.668	437208	883.548	145.557	146079	848.07	862.407	1399.79	1036.75
Tetrandrine	518-34-3	C09654	C38H42N2O6	622.304	Alkaloids	623.3	381.2	+	11.9	24000.8			7095		7095	4868		663.169	2765.58		3189.2		3189.2				#DIV/0!
Yohimbic acid monohydrate	522-87-2		C20H24N2O3	340.179	Alkaloids	341.2	144.1	+	13.75	4355.88	921.341	5297.97	6095.59	2644	4679.19		1677	1766.15	1721.58	1149.83	2242.7	3513.63	2302.05	5041.11	884.92	617.988	2181.34
D-Aspartic acid	1783-96-6	C00402	C4H7NO4	133.038	Alkaloids	134	74	+	0.76	425309	417034	424262	424511	395460	414744	384683	341284	310286	345418	346042	338787	339784	341538	517180	473041	476711	488978
indolin-2-one	59-48-3	C12312	C8H7NO	133.053	Alkaloids	134.1	77	+	5.67	39606.7	27283.7	13767.7	4407.28	14529.2	10901.4	32552.7	52039.6	8244.78	30945.7	8447.5	7012.26	13196.9	9552.22	14905.5	16153.7	55193.9	28751
Rosmarinine	520-65-0	C10380	C18H27NO6	353.184	Alkaloids	354.2	336.2	+	9.38	3095.18	1825.62		4169.49	3059.82	3614.66	2850.07	3500.63	4500.93	3617.21	417.753	1162.29	431.053	670.364	4049.3	990.85	596.239	1878.8
Protopine	130-86-9	C05189	C20H19NO5	353.126	Alkaloids	354.1	188.1	+	11.45	697299	672763	479700	360296	486340	442112	444512	474844	334520	417958	462927	240202	334908	346012	631474	546243	390386	522701
Agrocybenine	178764-92-6		C12H18N2O	206.142	Alkaloids	207.1	55.1	+	5.03	16917.6	14847.6	25886.1	48730	20949.2	31855.1	9305.36	6186.38	2897.78	6129.84	30605.6	25108.9	22320.3	26011.6	7661.91	2128.71	1853.98	3881.53
Dihydrocapsaicin	19408-84-5	C16952	C18H29NO3	307.215	Alkaloids	308.2	137.1	+	11.94	24966.9	7618.77	5234.09	8674.46	7948.35	7285.63	18468.5	27078.7	21360.3	22302.5		5521.08	9661.87	7591.48	9678.67	23603.5	10346.2	14542.8
Narciclasine	29477-83-6	C08533	C14H13NO7	307.069	Alkaloids	308.1	216	+	4.12	2845.42	3127.5	16133.2	2060.01	13947.9	10713.7	1712.27	1017.45	3199.37	1976.36	13464.5	2734.63	2466.37	6221.85	1871.38	1781.32	1238.8	1630.5
Robustine	2255-50-7	C10736	C12H9NO3	215.058	Alkaloids	216.1	186.1	+	11.65	6459	1418.38	1297.65	6296.09	1398.1	2997.28	1344.34	685.813	1394.03	1141.39		686.48	5010.12	2848.3	3049.8	2798.63	25956.1	10601.5
Desoxypeganine	495-59-0	C10656	C11H12N2	172.1	Alkaloids	173.1	144.1	+	8.38	4239.85	1098.35	5306.72	4749.93	1298	3784.88	2371.6	2559.15	4966.74	3299.16	2343.54	1359.27	4095.19	2599.33	2896.31	2964.65	4461.91	3440.96
Mitraphylline	509-80-8	C09227	C21H24N2O4	368.174	Alkaloids	369.2	55.1	+	13.02	32393.4	20760.2	22830.5	19929.7	20844.4	21201.5	26984.3	16463.7	13914	19120.7	25657.2	26005.2	15079.6	22247.3	19812	23605.2	21348	21588.4
Arecaidine	499-04-7	C10128	C7H11NO2	141.079	Alkaloids	142.1	96.1	+	1.54	12661.5	14994.9	18198.8	10255.2	9943.82	12799.3	9467.01	11843.4	8631.01	9980.49	16602.2	8500.25	8497.27	11199.9	12244.1	13442.8	10605.8	12097.6
Angustifoline	550-43-6	C10751	C14H22N2O	234.173	Alkaloids	235.2	164.1	+	10.56	12895.8	11763.1	10671.4	3644	10842.9	8386.09	1229.28	11379.5	2701.23	5103.34	5409		10639.1	8024.06	4307.91	2693.6	3632	3544.5
Nantenine	2565-01-7	C19985	C20H21NO4	339.147	Alkaloids	340.2	281.1	+	12.12	5419.72	11545.3	7953.53		4165.38	6059.46			15806.3	15806.3				#DIV/0!		2282.83	1581.12	1931.98
8-Azabicyclo-3.2.1-octan-3-ol	501-33-7		C7H13NO	127.1	Alkaloids	128.1	110.1	+	14.09	1913.91	588.415	764.752	763.067	2061.91	1196.57	2031.47	1616.85	1219.34	1622.55	991.806	651.062	931.511	858.126	1034.94	780.258	754.528	856.577
DL-Tyrosine	556-03-6	C01536	C9H11NO3	181.074	Alkaloids	182.1	136.1	+	1.9	2.2771e+06	2.84425e+06	4.22553e+06	5.1324e+06	3.44071e+06	4.26621e+06	308170	179195	5823.35	164396	3.16852e+06	2.49778e+06	2.54745e+06	2.73792e+06	102965	101928	127949	110947
Antirhine	16049-28-8	C09033	C19H24N2O	296.189	Alkaloids	297.2	279.2	+	11.61	7509.84	5942.67	2631.33	5638.04	3466.53	3911.96	2686.66	2055.99	2648.18	2463.61	24723.8	8627.08	26043.9	19798.3	4741.3	7798.01	649.184	4396.16
Dhurrin	499-20-7	C05143	C14H17NO7	311.101	Alkaloids	334.1	123	+	13.33	46772.9	2648.5	22286	14058	15513.5	17285.8	19423.8	11347	17697.2	16156	8955.21	9419	16266.9	11547	4809.29	15841.6	13358.9	11336.6
N-Methylcoclaurine	5096-70-8	C05243	C18H21NO3	299.152	Alkaloids	300.2	107	+	12.07	10763.7	6006.64	7508.17	5956.87	1909.52	5124.85		10681		10681	7980.88	14207.7	3290.51	8493.03	7058.34	7341.9	13013.3	9137.86
N-p-Coumaroyloctopamine	66648-45-1		C17H17NO4	299.116	Alkaloids	300.1	136.1	+	12.07	2461	7185.33	1585.46	6703.06	6459.72	4916.08		4473.74	2322	3397.87			3204.53	3204.53				#DIV/0!
3-(Carboxymethylamino)propanoic acid	505-72-6		C5H9NO4	147.053	Alkaloids	148.1	130.1	+	0.67	6300.54	14125.4	3282.33	7378.54	8143.74	6268.2	8199.39	9068.25	6818.66	8028.77	4371.17	5241.74	16668.2	8760.38	5802.22	11193.4	3798.79	6931.46
Allocryptopine	24240-04-8;485-91-6	C02134	C21H23NO5	369.158	Alkaloids	370.2	324.2	+	13.59	3154.81	6244.15	1954.4	963.633	933.977	1284	4966.34	1490.65	1749.84	2735.61	1915.99	3408.81	4684.2	3336.33	1581.07	1677.06	1847.01	1701.71
Piperidine	110-89-4	C01746	C5H11N	85.0891	Alkaloids	86.1	69.1	+	2.25	3798.31	3838.97	4374.8	6590.71	25358	12107.9	4430.07	5434.95	7371.58	5745.53	19933.8	12208.1	5798.14	12646.7	3048	5041.86	2431.08	3506.98
2-Hydroxypyridine	142-08-5	C02502	C5H5NO	95.0371	Alkaloids	96	39	+	3.58	3945.06	2410.74	5711.56	2795.94	4988.04	4498.51	3917.71	3051.31	7028.22	4665.75	4412.74	4359.62	3642.1	4138.15	3788.15	2840.28	3815.31	3481.25
Crotonoside	1818-71-9	C08432	C10H13N5O5	283.092	Alkaloids	284.1	152.1	+	2.4	2.11372e+06	1.96595e+06	3608.56	650068	4690.3	219456	5624.87	727187	7282.68	246698	1.19461e+06	1.75961e+06	1.31225e+06	1.42216e+06	1.66665e+06	1.8543e+06	1.55388e+06	1.69161e+06
Denudatine	26166-37-0	C08680	C22H33NO2	343.251	Alkaloids	344.3	326.2	+	1.59	62902.8	38840.3	55946	68384.2	53252.6	59194.3	22118.8	22215.1	12511.9	18948.6	53092.7	100366	99058	84172.3	10846.8	11444.7	12533	11608.2
Indaconitine	4491-19-4	C08691	C34H47NO10	629.32	Alkaloids	630.3	105	+	12	21794	13902.7	14882.4	10072.1	10777.2	11910.5		24497.8	3805.76	14151.8	21582.4	11895.5	17612.7	17030.2	768.231	12764.3	7155.5	6896
Talatisamine	20501-56-8	C08713	C24H39NO5	421.283	Alkaloids	422.3	404.3	+	4.66	8410.35	1764.18	7500.44	10090.8	1043.36	6211.52	1776.06	3510.54	2167.51	2484.7	3826.15	4593.2	7434.21	5284.52	2884.27	5319.27	3580.43	3927.99
Pilocarpine	92-13-7	C07474	C11H16N2O2	208.121	Alkaloids	209.1	95.1	+	5.04	22349.1	14200.5	12775.8	16347.1	11828.6	13650.5	11148.5	6832.24	17195.4	11725.4	24923.5	19663.4	27980.5	24189.1	6893.35	7997.39	16358.2	10416.3
Oxoglaucine	5574-24-3		C20H17NO5	351.111	Alkaloids	352.1	188.1	+	13.83	5916.57	3456.73	4948.6	5590.72	2318.15	4285.82	4968.13	5866.91	7569.7	6134.92		4669.26	1606.03	3137.64	9330.26	4056.04	7096.77	6827.69
Riddelline	23246-96-0	C10375	C18H23NO6	349.153	Alkaloids	350.2	332.1	+	13.66	542118	586247	395306	284261	355051	344873	577869	594312	655822	609334	6273.2	3651.11	238765	82896.3	527790	558715	533036	539847
Sipeimine	61825-98-7	C10808	C27H43NO3	429.324	Alkaloids	430.3	394.3	+	13.04	26541.6	29010.8	7858.02	28400.3	35219.1	23825.8	18668.1	16354.2	9054.59	14692.3	8702.11	21616.8	46898.9	25739.3	32415.2	19142.9	35733.8	29097.3
Piperlonguminine	5950-12-9		C16H19NO3	273.136	Alkaloids	274.1	57.1	+	10.57	1.60516e+06	1.37896e+06	1.12015e+06	5462	10972.3	378862	1.21282e+06	1.39494e+06	1.12277e+06	1.24351e+06	8180.08	4395.49	1.21098e+06	407850	1.3664e+06	1.05912e+06	1.1523e+06	1.19261e+06
Cochlearine	52418-07-2	C10853	C15H19NO3	261.136	Alkaloids	262.1	121	+	13.76	21321.2	19675.2	16878.9	12970.9	14485.4	14778.4	19854.5	18710.5	14982	17849	13694.2	18758.4	9975.94	14142.9	13774.7	19629	18559.5	17321.1
Aconitine	302-27-2	C06091	C34H47NO11	645.315	Alkaloids	646.3	586.3	+	12.07	23846.7	23993	22773.6	21724.9		22249.2		27252.8	7611.52	17432.1	16202.3	798.201	4082.48	7027.67		14982.4	12206.3	13594.4
3-Hydroxy-2-methylpyridine	1121-25-1		C6H7NO	109.053	Alkaloids	110.1	39	+	1.44	3678.12	3929.27	6904.42	3526.75	2967.54	4466.24	3483.56	1948.28	4510.65	3314.16	4453.74	3408.68	1681.39	3181.27	2577.41	1746.13	6431.73	3585.09
Macamide B	74058-71-2		C23H39NO	345.303	Alkaloids	346.3	91.1	+	8.85	16102.7	21489.9		509.796		509.796	11024.2	11807.5	1029.84	7953.85	30649.3	22769	84079.4	45832.6	6101.72	3079.59	18040.9	9074.06
Synephrine	94-07-5	C04548	C9H13NO2	167.095	Alkaloids	168.1	150.1	+	2.63	9495.28	15038.3	18864.3	17913	13540.9	16772.7	32731.1	21162.2	39405.4	31099.6	49677.5	11867.9	18626.3	26723.9	39000	16948.4	14536.4	23494.9
Hordenine	539-15-1	C06199	C10H15NO	165.115	Alkaloids	166.1	121.1	+	3.04	19945.2	17835.3	20434.9	25989.7	23804.5	23409.7	3101.6	8430.04	7356.1	6295.91	21984.1	28346.7	21639.9	23990.2	5862.09	7267.17	5555.59	6228.28
Tacrolimus	104987-11-3	C01375	C44H69NO12	803.482	Alkaloids	786.5	768.5	+	12.4	43152.5	30649.2	15275.1	17325	25581.3	19393.8	60020.4	68625.1	68147	65597.5	23228.9	20621.3	18665.3	20838.5	47260	46134.1	31639.1	41677.8
Tropine acetate;3-Acetoxytropane	3423-27-6;3423-26-5	C12452;C12453	C10H17NO2	183.126	Alkaloids	184.1	124.1	+	3.24	28650.9	5055.79	21993.6	21472	16833.3	20099.6	22302	1588.68	24944.8	16278.5	20161.9	23726	23319.2	22402.4	25670.8	20602.1	18980.4	21751.1
Mayumbine;Tetrahydroalstonine	25532-45-0;6474-90-4	C11683;C11682	C21H24N2O3	352.179	Alkaloids	353.2	142.1	+	11.09	8929.64	6654.66	556.776	8438.5		4497.64	599.067	606.56	1858	1021.21	2033	4288	1901	2740.67	1254.63	1288.98	1229.28	1257.63
Amabiline;Supinine	17958-43-9;551-58-6	C10263;C10403	C15H25NO4	283.178	Alkaloids	284.2	122.1	+	12.99	225310	204030	188421	124628	133232	148760	152527	168323	139589	153480	222437	283322	123827	209862	166089	317231	196350	226557
Symlandine;Symphytine	74410-74-5;22571-95-5	C10408;C10409	C20H31NO6	381.215	Alkaloids	382.2	55.1	+	13.01	2235.52	6331.68	4305.02	5456.87	1217.26	3659.72	1863.23	3978.41	3577.3	3139.65	3301.38	3641.26	1643.5	2862.05	5155.97	3577.94	3123.54	3952.48
Glycine	56-40-6	C00037	C2H5NO2	75.032	Alkaloids;amino acids	76	30	+	0.62	34206.2	35091.5	8243.34	15495.3	5863.02	9867.22	47183.1	24551.2	40340.5	37358.3	22725.8	10553.1	14781.1	16020	67045.1	69064	62193.4	66100.8
DL-Alanine;L-Alanine	302-72-7;56-41-7	C01401;C00041	C3H7NO2	89.0477	Alkaloids;Amino acid and derivatives;amino acids	90.1	44	+	0.64	270993	262636	194207	184583	170299	183030	234410	226138	216079	225542	175279	147732	183278	168763	321568	339118	363508	341398
Methyl (indol-3-yl)acetate;Methyl 3-indolylacetate	1912-33-0	C20635	C11H11NO2	189.079	Alkaloids;phytohormone	190.05	130.05	+	9.48	24380.8	24413.2	17843.7	13682.4	11394.9	14307	5431.53	6356.52	1508.9	4432.32	33783.6	36661.4	31118.7	33854.6	3713.3	2259.6	2934.66	2969.19
Coproporphyrin III	14643-66-4	C05770	C36H38N4O8	654.269	Tetrapyrroles and derivatives	655.3	619.3	+	11.85	13039.6	7853.69	5158.45	7627.24	8574.84	7120.18		8118.29	7761.9	7940.09	12865.3	7239.09	3424.36	7842.92	9086.7	10148.1		9617.38
D-Urobilin	3947-38-4	C05795	C33H40N4O6	588.295	Tetrapyrroles and derivatives	589.3	553.3	+	11.52	8698.31	6350.83	4352	22727.5	2755.98	9945.17	8244.01		2725.99	5485		1411.04	3635.73	2523.38	8137.29	3362.65	11198	7565.99
(-)-Salsoline	89-31-6	C09640	C11H15NO2	193.11	Tetrahydroisoquinolines	194.1	117.1	+	4.25	7666.7	8692.47	7118.23	2984.62	14344.6	8149.14	13764.7	8519.82	7171.33	9818.63	21309.3	7076.43	11534.9	13306.9	5535.72	6334.15	11273.5	7714.47
Isocitrate	320-77-4	C00311	C6H8O7	192.027	Carboxylic acids and derivatives	191	73	-	3.72	22485.2	11420.3	17751.3	11060.3	14337.6	14383.1	14390.7	17938.7	18769.3	17032.9	14500.8	10320.1	21095	15305.3	14189.5	27136	18252	19859.2
Clavulanate	58001-44-8	C06662	C8H9NO5	199.048	Carboxylic acids and derivatives	198	108	-	3.07	3931.84	7095.01	4748.68	3217.9	8007.11	5324.56	4057.86	4508.17	5986.85	4850.96	6002.73	2933.18	3152.05	4029.32	5550.73	6010.42	4019.08	5193.41
D-Proline	344-25-2	C00763	C5H9NO2	115.063	Carboxylic acids and derivatives	116.1	70.1	+	0.76	5.69854e+06	5.2662e+06	7.0214e+06	6.8184e+06	6.88238e+06	6.90739e+06	3.21827e+06	3.0592e+06	2.90407e+06	3.06051e+06	6.49012e+06	5.17651e+06	5.38173e+06	5.68279e+06	4.2684e+06	3.49678e+06	3.29453e+06	3.68657e+06
D-alpha-Aminobutyric acid	2623-91-8	C02261	C4H9NO2	103.063	Carboxylic acids and derivatives	104.1	58.1	+	0.65	2.06083e+07	1.95012e+07	2.26346e+07	2.07483e+07	1.84903e+07	2.06244e+07	2.22117e+07	1.4458e+07	1.09158e+07	1.58618e+07	2.04619e+07	1.73902e+07	2.00342e+07	1.92954e+07	8.9566e+06	1.0758e+07	1.22787e+07	1.06644e+07
N-Acetyl-L-glutamate 5-semialdehyde	13074-21-0	C01250	C7H11NO4	173.069	Carboxylic acids and derivatives	174.1	86.1	+	1.51	385832	346519	388023	401047	345059	378043	416547	391576	353616	387247	147996	153572	132373	144647	156291	188824	166325	170480
Asp-Phe methyl ester;Aspartame	22839-47-0	C11045	C14H18N2O5	294.122	Carboxylic acids and derivatives	295.1	120.1	+	3.06	2072.21	3675.55	4894.86	1849.94	2727.19	3157.33	3538.25	10986.1	856.947	5127.1	4978.33	3009.22	266.55	2751.37	530.362	787.22	7990.61	3102.73
N-Acetyl-L-histidine	2497-02-1	C02997	C8H11N3O3	197.08	Carboxylic acids and derivatives	198.1	110.1	+	0.77	22077.6	25875.2	35515.8	42543.2	38728.3	38929.1	20319.6	14479	26363.5	20387.4	13565.9	26654.5	23201	21140.5	22735.8	17781.7	12959.8	17825.8
Nicotinurate	583-08-4	C05380	C8H8N2O3	180.053	Carboxylic acids and derivatives	181.1	135.1	+	3.27	16723.1	38430.6	45914.8	37034.8	36755.5	39901.7	20928.2	15719.5	29291.1	21979.6	23895.8	22193.7	27745.8	24611.8	22047.3	17449.8	15969.6	18488.9
Pyrrolidonecarboxylic acid	4042-36-8	C02237	C5H7NO3	129.043	Carboxylic acids and derivatives	130	84	+	0.67	6.39388e+06	6.45881e+06	5.82006e+06	6.68562e+06	6.33796e+06	6.28121e+06	9.1871e+06	7.53731e+06	7.42603e+06	8.05015e+06	4.69325e+06	7.13907e+06	4.58436e+06	5.47223e+06	5.53227e+06	4.80998e+06	4.63464e+06	4.99229e+06
Lincomycin	154-21-2	C06812	C18H34N2O6S	406.214	Carboxylic acids and derivatives	407.2	126.1	+	12.44	15677.6	14426	9054.13	6424.18	17366.7	10948.3	7424.28	4095	33000.7	14840	15316.8	39565.1	2722.33	19201.4	24274.2	30513	7693.33	20826.9
L-Hypoglycin A	156-56-9	C08287	C7H11NO2	141.079	Carboxylic acids and derivatives	142.1	96.1	+	0.52	14510.9	9804.81	13229.8	8962.7	10824.4	11005.6	11040.9	9135.75	6898.05	9024.92	11930.7	14297.7	7925.66	11384.7	9509.07	7270.51	10625.5	9135.04
cis-2-Methylaconitate	6061-93-4	C04225	C7H8O6	188.032	Carboxylic acids and derivatives	189	97	+	3.8	2859.22	1254.69	1730.25	999.127	778.275	1169.22	1803.05	2620.64	1617.27	2013.65	1952.11	1014.13	922.55	1296.26	2452.28	1290.17	965.235	1569.23
Beta-Tyrosine		C04368	C9H11NO3	181.074	Carboxylic acids and derivatives	182.1	123	+	2.42	177897	18486.8	29257.4	206911	6816.65	80995.1	26243.8	41426.2	15653.9	27774.7	65676	14639.1	148682	76332.4	19947.2	20888	14574.4	18469.9
Proline betaine	471-87-4	C10172	C7H13NO2	143.095	Carboxylic acids and derivatives	144.1	41	+	0.74	45566.1	30700.4	36192.7	38489.5	24521	33067.7	25996.2	28533.7	15037.9	23189.3	35786.2	35693.3	62632.7	44704.1	24933	22969.3	16555.9	21486.1
NG,NG-Dimethylarginine dihydrochloride	220805-22-1;30315-93-6	C03626	C8H18N4O2	202.143	Carboxylic acids and derivatives	203.2	70.1	+	0.74	626977	663569	649798	635295	484676	589923	225194	298212	255567	259658	710538	674567	800838	728648	356411	244374	413993	338260
D-Glutamine	5959-95-5	C00819	C5H10N2O3	146.069	Carboxylic acids and derivatives	147.1	84	+	0.66	2.5374e+06	3.07867e+06	1.8261e+06	1.93701e+06	1.98706e+06	1.91673e+06	1.57067e+06	1.3129e+06	1.23713e+06	1.37357e+06	2.69849e+06	2.38037e+06	2.2022e+06	2.42702e+06	5.38452e+06	4.91647e+06	3.99177e+06	4.76425e+06
D-Glucose 6-phosphate;Glucose 6-phosphate	56-73-5	C00092	C6H13O9P	260.03	Carbohydrates	259	97	-	0.65	583137	635512	152690	184991	137670	158450	704085	635376	812282	717247	250240	269100	348754	289365	997679	1.06149e+06	1.04953e+06	1.03624e+06
D-Fructose 6-phosphate	643-13-0	C00085	C6H13O9P	260.03	Carbohydrates	259	97	-	3.23	4189.9	2937.29	3951.72	3658.56	1322.11	2977.47	2942.48	3631.04	3585.22	3386.25	1905.41	3862.47	4601.75	3456.54	2404.9	1957.02	2771.08	2377.67
D-Maltose	69-79-4	C00208	C12H22O11	342.116	Carbohydrates	341.1	59	-	0.76	1.4629e+06	1.67145e+06	1.04766e+06	1.22866e+06	1.16729e+06	1.14787e+06	963076	1.36157e+06	2.40023e+06	1.57496e+06	1.31692e+06	1.35528e+06	1.19686e+06	1.28969e+06	1.97656e+06	1.51211e+06	1.49036e+06	1.65968e+06
D-Ribose	50-69-1	C00121	C5H10O5	150.053	Carbohydrates	149	59	-	0.77	22699.5	20212.4	11508.3	15440.5	21724.5	16224.4	29829.1	34436	17214.8	27160	20864.8	14667.5	15679.5	17070.6	22118.8	15808.8	17554.3	18494
Gluconolactone	90-80-2	C00198	C6H10O6	178.048	Carbohydrates	177	59	-	0.68	8408.94	15433.6	12121.5	10165.1	10374.4	10887	8327.73	15504.8	11239.5	11690.7	2458.3	8540.37	10510.7	7169.8	6580.07	16839.3	6508.47	9975.96
Gluconic acid	526-95-4	C00257	C6H12O7	196.058	Carbohydrates	195.1	75	-	0.69	508710	580221	307832	415694	312981	345503	688150	621669	503928	604582	351195	378161	391325	373561	384686	621940	589894	532173
L-Gulose	6027-89-0	C15923	C6H12O6	180.063	Carbohydrates	203.1	81.1	+	8.71	38837.5	40617.4	50936.9	34559.1	47362.5	44286.2	144441	139852	105466	129920	23695.5	12747.7	13425.8	16623	16448.6	21791.4	5479.96	14573.3
1-O-Caffeoylglucose	14364-08-0	C10433	C15H18O9	342.095	Carbohydrates	343.1	163	+	4.92	12605.8	13420.8	16002.6	10138	16606.4	14249	10663.6	6052.31	3420.06	6712	5708.9	11960	15765.8	11144.9	3957.46	8948.01	11358.1	8087.86
beta-Lactose	5965-66-2	C01970	C12H22O11	342.116	Carbohydrates	343.1	163.1	+	4.57	15714.2	23550.1	14455.2	12842.3	19931.1	15742.9	13825.5	25462	18185.3	19157.6	4143.77	6044.25	4817.55	5001.85	16602.4	14810.3	16400.9	15937.9
Sucrose	57-50-1	C00089	C12H22O11	342.116	Carbohydrates	365.1	203.1	+	0.89	828194	1.54242e+06	480878	426829	429351	445686	414041	1.02022e+06	842650	758970	552442	884063	517061	651189	535140	1.38411e+06	619713	846320
D-Xylulose	551-84-8	C00310	C5H10O5	150.053	Carbohydrates	133.1	43	+	1.76	90389.8	11112.8	14676.4	14845.9	17491.8	15671.4	19120.7	12180	13857.5	15052.7	17123.3	2368.5	20454	13315.3	25892.5	39649	10798.6	25446.7
D-glucoronic acid;D-Galacturonic acid	6556-12-3;6294-16-2;685-73-4	C00191;C16245;C00333	C6H10O7	194.043	Carbohydrates;Organic acids	193	59	-	0.71	103463	86359.2	27991.4	55652.8	26403.7	36682.6	114579	138360	105973	119637	29428.3	29479.8	30767.3	29891.8	55366	62968.7	76259.3	64864.7
alpha-D-Glucose;D-Tagatose	492-62-6;87-81-0	C00267;C00795	C6H12O6	180.063	Carbohydrates;Organooxygen compounds	163.1	85	+	0.76	93889	78259.6	38570.2	49121.7	66584.9	51425.6	207370	159392	112590	159784	69188.4	68142.7	80319.4	72550.2	114008	95802.7	106854	105555
2-Keto-6-acetamidocaproate		C05548	C8H13NO4	187.084	Keto acids and derivatives	188.1	100.1	+	1.48	16696.6	31200.3	28316	21760.5	19760.9	23279.2	26092.8	13997.6	25587.2	21892.5	3729.52	42518.3	38592.8	28280.2	11508.8	9797.79	11202.2	10836.3
2-Isopropyl-3-oxosuccinate		C04236	C7H10O5	174.053	Keto acids and derivatives	175.1	129.1	+	0.8	2900.57	5181.9	13367.3	6467.72	3426.24	7753.77	3507.24	1291.75	4452.03	3083.68	8944.91	12912	8037.26	9964.71	3866.28	5617.07	5835.72	5106.36
(S)-2-Acetolactate		C06010	C5H8O4	132.042	Keto acids and derivatives	133	87	+	1.32	57731.8	77493.1	83850	84912.6	83648	84136.8	23775.5	18392.3	16465	19544.2	65445.3	90746.4	57880.5	71357.4	20785.3	30681	30499.3	27321.8
(S)-2-Aceto-2-hydroxybutanoate		C06006	C6H10O4	146.058	Keto acids and derivatives	147.1	57	+	0.66	75327.8	70440.6	96893.7	98926.8	66113.6	87311.4	106271	89568.1	79015.3	91618	85583	118133	73945.2	92553.8	65346.8	81238.7	43343.3	63309.6
Beta-Carotene	7235-40-7	C02094	C40H56	536.438	Vitamins	536.4	444.4	+	13.59	1106.54	4796.9	1854.81	806.382	5206.98	2622.73	1324.9	3062.42	843.224	1743.51	1877.37	2781.75	329.525	1662.88	3653.59	743.725	2589.81	2329.04
Vitamin A	68-26-8;11103-57-4	C00473	C20H30O	286.23	Vitamins	269.2	93.1	+	9.86	41182	42987.9	8099.18	7351.03	7193.96	7548.06	39942.2	47638.6	71887.2	53156	3581.49	1591.35	3046.68	2739.84	21378.2	29840.7	26039.6	25752.8
Pyridoxine	65-23-6	C00314	C8H11NO3	169.074	Vitamins	170.1	134.1	+	1.55	496.403	9427.89	3440.08	1018.32	1324.5	1927.63	2319.84	4286.8	5398.8	4001.81	4076.49	1466.85	3262.5	2935.28	2526.52	18504.9	15517.3	12182.9
Thiamine	59-43-8	C00378	C12H16N4OS	264.104	Vitamins	265.1	122.1	+	0.7	40738	33148.2	8613.58	23599.2	6873.43	13028.7	36904.3	26557.2	13212.7	25558.1	13585.7	1957.75	10318.3	8620.58	53409.9	68579.8	108038	76675.8
Riboflavine	83-88-5	C00255	C17H20N4O6	376.138	Vitamins	377.1	243.1	+	5.06	427294	391611	128340	153793	85229.3	122454	450533	426037	190324	355631	126018	89704.6	70993.2	95571.9	170286	161676	388885	240282
D-Pantothenic acid	137-08-6;79-83-4	C00864;C12276	C9H17NO5	219.111	Vitamins	220.1	90.1	+	2.86	12709.7	3873.88	1960.69	695.286	2290.37	1648.78	3233.68	352.95	1362.68	1649.77	10428.1	11574.6	2787.16	8263.29	2809.8	2652.04	1308.27	2256.7
Wedelolactone	524-12-9	C10541	C16H10O7	314.043	Coumarins	313	298	-	10.22	43360.2	39440.3	44267.1	52788.5	42889.8	46648.4	33750.2	29524.9	30355.2	31210.1	44457.6	49167.4	38510.4	44045.1	10758	10463.2	7866.35	9695.87
3,4-Dihydrocoumarin	119-84-6	C02274	C9H8O2	148.052	Coumarins	149.1	105.1	+	6.68	37304.7	27233.5	10162.8	39988.1	56615.8	35588.9	28633.7	10659.6	13470	17587.8	55054.5	35208.5	33166.3	41143.1	20412.3	13985.3	8350.04	14249.2
Bergapten	484-20-8	C01557	C12H8O4	216.042	Coumarins	217	202	+	11.24	3142.58	5251.32	10581.8	2316.09	2974.76	5290.89	2608.54	1888.51	1993	2163.35	2589.5	1976.5	2702.68	2422.89	2035.68	2019.81	4141.19	2732.23
Bergaptol	486-60-2	C00758	C11H6O4	202.027	Coumarins	203	175	+	7.44	2850.59	1139.18	902.265	3462.72	2260.85	2208.61	3284.13	1113.63	2208.89	2202.22	2730.9	1958.55	1326.82	2005.42	2180.96	1128.11	1728.96	1679.34
Mellein	480-33-1		C10H10O3	178.063	Coumarins	179.1	161.1	+	6.45	2363.88	4909.53	3234.39	2161.44	1628.46	2341.43	5955.96	6786.99	1190.34	4644.43	1640.91	3109.39	6726.93	3825.74	3637.77	1166.19	1543.05	2115.67
Alloimperatorin	642-05-7	C09053	C16H14O4	270.089	Coumarins	271.1	55.1	+	8.83	5301.18	7825.05	6691.33	6276.77	4780.81	5916.3	6122.41	5929.39	8247.8	6766.53	6371.63	5545.01	4813.64	5576.76	12587.5	5310.87	6692.04	8196.81
Psoralidin	18642-23-4	C10523	C20H16O5	336.1	Coumarins	337.1	55.1	+	11.8	746389	901536	467198	557532	621376	548702	995988	668292	639954	768078	710543	829233	544477	694751	772197	905333	1.00276e+06	893430
8-Geranyloxypsoralen	7437-55-0		C21H22O4	338.152	Coumarins	339.2	55.1	+	13.29	1.37036e+06	806058	696875	835533	880475	804294	511469	839088	633139	661232	669075	837512	665795	724128	899054	789387	764532	817658
Bergamotine	7380-40-7	C22152	C21H22O4	338.152	Coumarins	339.2	203	+	13.03	34127.6	27307.9	24748.6	22117.8	12159.1	19675.2	22599.2		22517.9	22558.5	33827.6	59462	20471.1	37920.2	19018.3	63022.5	32690.6	38243.8
Chalepensin	13164-03-9	C09165	C16H14O3	254.094	Coumarins	255.1	69.1	+	7.62	12918.2	4152.28	7938.46	2757.98	5276.68	5324.37	6670.05	7508.9	4147.79	6108.92	5744.28	4719.33	3866.14	4776.58	4135.56	3329.34	4938.39	4134.43
Notopterol	88206-46-6	C17499	C21H22O5	354.147	Coumarins	355.2	55.1	+	11.94	1.16302e+06	862666	785897	722493	1.05503e+06	854474	535756	244314	181551	320540	713983	777191	316361	602512	351232	698388	454938	501519
Lansiumarin A	205115-73-7		C21H20O5	352.131	Coumarins	353.1	69	+	11.65	2.09341e+06	2.42678e+06	1.78656e+06	1.27943e+06	1.06399e+06	1.37666e+06	1.55734e+06	2.36615e+06	1.97541e+06	1.9663e+06	1.37982e+06	1.53318e+06	822681	1.24522e+06	1.94656e+06	1.66537e+06	2.00343e+06	1.87179e+06
Daphnoretin	2034-69-7	C09216	C19H12O7	352.058	Coumarins	353.1	163	+	11.45	3.5718e+06	5.8604e+06	4.17752e+06	2.97023e+06	3.87667e+06	3.67481e+06	4.74474e+06	2.85381e+06	4.63397e+06	4.07751e+06	3.85971e+06	3.5497e+06	2.69714e+06	3.36885e+06	3.63414e+06	3.76109e+06	5.55375e+06	4.31633e+06
4-Methylumbelliferyl acetate	2747-05-9	C03837	C12H10O4	218.058	Coumarins	219.1	159	+	10.06	6310.66	6362.4	8286.88	9492.66	6334.31	8037.95	14734.5	6455.74	5979.94	9056.75	4777.74	4337.06	11097.2	6737.33	8729.49	4901.33	9213.72	7614.85
Esculin	531-75-9	C09264	C15H16O9	340.079	Coumarins	341.1	179	+	4.23	555973	531960	693923	812158	776822	760968	121120	102645	81686.2	101817	598384	612536	592220	601047	52254.7	61084.6	62937.7	58759
Scoparone	120-08-1	C09311	C11H10O4	206.058	Coumarins	207.1	121	+	5.06	24389.8	19582.5	31268.1	26669.9	27579.8	28505.9	16064.8	9454.8	7319	10946.2	19027.8	18750.7	14435.3	17404.6	10161.6	9680.97	20253	13365.2
Cleomiscosin A	76948-72-6	C09922	C20H18O8	386.1	Coumarins	387.1	137.1	+	5.74	27178	21855.8	37245.7	45772.5	34138.9	39052.3	5569.58	8161.87	2222.31	5317.92	15360.4	66772	55570.9	45901.1	7848.3		8812.47	8330.39
Luvangetin	483-92-1	C09273	C15H14O4	258.089	Coumarins	259.1	203	+	4.48	26169	34757.3	24178.5	25091	33789.6	27686.4	39929.7	28898.2	30074.7	32967.6	25022.3	32363.6	34473.6	30619.8	28999.7	21945.1	28201.7	26382.2
Neoglycyrol	23013-84-5	C16968	C21H18O6	366.11	Coumarins	367.1	55.1	+	13.9	13367.6	15726.1	11038.5	9162.98	7710.04	9303.82	4017.75	18029.6	16963.3	13003.6	11523.2	11089.6	10874.5	11162.4	21301	15992.5	9158.16	15483.9
8-Hydroxybergapten	1603-47-0		C12H8O5	232.037	Coumarins	233	205.1	+	10.56	1784.5	656923	515792	343670	669690	509717	607.226	257113	1172.37	86297.7	426892	1848.5	318246	248996	7220.11	1805.15	2423.3	3816.19
Byakangelicol	26091-79-2	C16925	C17H16O6	316.095	Coumarins	317.1	85.1	+	12.07	4443.24	8805.38	16212.3	23602.2	17842.4	19218.9	14280.8	19311	12410.7	15334.2	5995.8	9571.28	7280	7615.69	21247	12929.6	12426.9	15534.5
Herniarin	531-59-9	C09268	C10H8O3	176.047	Coumarins	177.1	121.1	+	7.69	10842.2	11071.4	11150.7	8018.53	8961.08	9376.77	5083.59	14002.7	12082.4	10389.6	6890.81	11697.6	19267.7	12618.7	19985.2	11141.2	9255.56	13460.7
4-Methylumbelliferone	90-33-5	C03081	C10H8O3	176.047	Coumarins	177.1	149.1	+	7.26	8456.99	7654.11	10172.8	6428.19	12440.2	9680.38	9461.35	3945.55	5992.34	6466.42	8287.57	10834.2	8389.26	9170.36	13730.1	7835.79	8545.7	10037.2
Decursin;5-Geranoxy-7-methoxycoumarin;Decursinol angelate	5928-25-6;7380-39-4;130848-06-5	C09258	C19H20O5;C20H24O4	328.131	Coumarins	329.133	175	+	13.78	8048.74	4817.39	4213.18	5866.26	4720.79	4933.41	10299.4	10982	6191.32	9157.57	2329.47	1888.65	2207.06	2141.73	8572.35	8502.85	8429.51	8501.57
6-hydroxynicotinic acid	5006-66-6	C01020	C6H5NO3	139.027	Nicotinic acid derivatives	140	122	+	3.94	5706.37	4108.99	3760.2	3381.87	2073.88	3071.98	1771.31	3421.51	2128.44	2440.42	2024.32	2273.45	2165.54	2154.44	2142.81	1521.73	3332.25	2332.26
Nicotinic acid	59-67-6	C00253	C6H5NO2	123.032	Nicotinic acid derivatives	124	78	+	0.73	829038	725925	1.01958e+06	851858	798981	890141	1.28038e+06	1.10259e+06	708781	1.03058e+06	499216	449841	511260	486772	565907	494495	598082	552828
Beta-mangostin	20931-37-7		C25H28O6	424.189	Xanthones	425.2	69.1	+	13.21	45764.3	37059.5	41421.6	11630.7	3500.5	18850.9	22924.5	8780.26	16527.1	16077.3	46356.3	50632.1	7104.28	34697.6	4683.93	38601.3	5812.27	16365.8
9-Hydroxycalabaxanthone	35349-68-9		C24H24O6	408.157	Xanthones	409.2	55.1	+	13.29	17676.7	10847.1	5455.73	15805.8	13508.8	11590.1	9262.75	7445.67	18294.6	11667.7	12928.1	10398.3	8593.85	10640.1	15827	5695.6	7137.8	9553.47
Bellidifolin	2798-25-6	C10053	C14H10O6	274.048	Xanthones	275.1	257	+	12.05	27708.6	21922	5264.76	5496.55	11310.8	7357.35	43402.4	23756.5	23756.8	30305.2	84176.2	20862.4	90559.7	65199.4	24707.9	14962.5	29525.6	23065.3
1,3,6-Trihydroxy-5-methoxyxanthone	41357-84-0		C14H10O6	274.048	Xanthones	275.1	257	+	12.08	27708.6	21922	5264.76	2208.66	11310.8	6261.39	43402.4	23756.5	23756.8	30305.2	14979.6	20862.4	90559.7	42133.9	24707.9	8798.71	29525.6	21010.7
alpha-Mangostin	6147-11-1	C10080	C24H26O6	410.173	Xanthones	411.2	355.1	+	12.31	8543.53	6067.75	4376.98	13953.4	11188.6	9839.68	5437.06	4571.49	5641.87	5216.81	1497.08	6046.09	10731.8	6091.65	13562.7	4552.67	2901.27	7005.54
2-Hydroxyxanthone	1915-98-6		C13H8O3	212.047	Xanthones	213.1	128.1	+	7.27	2764.2	9689.33	1516.05	6530.85	2747.55	3598.15	2062.2	1342.65	1582.65	1662.5	3582.75	2530.2	2726.85	2946.6	990	1206.82	1413.9	1203.58
Mangostanol	184587-72-2		C24H26O7	426.168	Xanthones	427.2	355.1	+	13.32	1957.83	5635.32		2500.46	2476.71	2488.59	1494.11	2635.48	3427.97	2519.19			941.015	941.015	2203.41	7460.88	1137.03	3600.44
1-Isomangostin hydrate	26063-95-6		C24H28O7	428.184	Xanthones	429.2	355.1	+	13.5	3817.51	6482.02	2630.05	2912.11	967.772	2169.98	3879.87	1563.69	8853.51	4765.69	2477.96	1412.61	1462.52	1784.36	3876.53	3559.5	6511.22	4649.09
Garcinone D	107390-08-9		C24H28O7	428.184	Xanthones	429.2	411.2	+	13.56	27965.5	45893.2	8774.76	17364.2	26025.1	17388	21505.5	17985	10375.5	16622	16999	14955.4	12662.7	14872.4	41698.6	17922.4	14494.4	24705.1
Cajanol	61020-70-0	C10204	C17H16O6	316.095	Isoflavonoids	317.1	123	+	12.05	8159	5617.86	10189.9	8474.48	8894.22	9186.19	3581.97	5342.03	4514	4479.33	13219.5	13403.3	3594.13	10072.3	4838.21	4762.66	3542.35	4381.07
Leukoaminochrome	29539-03-5	C17756	C8H9NO2	151.063	Indoles and derivatives	152.1	80	+	2.42	110485	5795.35	3430.02	9309.99	2121.52	4953.85	27719.3	7775.9	5810.47	13768.6	8676.86	113276	8451.11	43467.9	4510.44	12211.4	8335.46	8352.43
Leucodopachrome	18766-67-1	C05604	C9H9NO4	195.053	Indoles and derivatives	196.1	150.1	+	4.82	21582.7	17812.5	52898.4	28485.7	28364.8	36582.9	27513.2	20627.2	22309	23483.1	23401.7	9021.36	17373.9	16599	19199.5	19083.8	15135.7	17806.3
1H-Indole-2,3-dione	91-56-5	C11129	C8H5NO2	147.032	Indoles and derivatives	148	120	+	2.79	4153.86	20488.4	6161.44	7111.26	9436.92	7569.87	4974.54	6129.05	3735.68	4946.42	6955.44	5179	4685.95	5606.79	4974.42	14202.6	20683.9	13287
5,6-Dihydroxyindole	3131-52-0	C05578	C8H7NO2	149.048	Indoles and derivatives	150.1	78	+	6.68	9787.36	6887	8134.86	3928.33	10465.8	7509.68	7365.45	7690.24	4104.36	6386.69	8364.36	7085.56	3961.58	6470.5	4996.22	3660.87	6898.85	5185.31
6-Phosphogluconic acid	53411-70-4	C00345	C6H13O10P	276.025	Organooxygen compounds	275	97	-	1.04		22538.1	4826.12	11817.8		8321.94	4508.04	10707.8	6510.54	7242.12	6225.8	12954.7	13955.7	11045.4	1951.78	2504.89		2228.33
myo-Inositol	87-9-8;87-89-8	C00137	C6H12O6	180.063	Organooxygen compounds	179.1	87	-	0.72	102944	88651.9	226906	171939	196493	198446	12815.1	13571.3		13193.2	201186	209461	198789	203145	7659.86	8456.6	3074.99	6397.15
Galactose 1-phosphate	2255-14-3	C00446;C03384	C6H13O9P	260.03	Organooxygen compounds	259	79	-	0.65	863315	801140	265818	360131	259367	295105	1.17103e+06	1.18581e+06	1.18217e+06	1.17967e+06	443900	428826	460336	444354	1.32125e+06	1.33827e+06	1.37001e+06	1.34318e+06
Fructose 1,6-bisphosphate	488-69-7	C00354	C6H14O12P2	339.996	Organooxygen compounds	339	97	-	0.76	8502.64	4522.67		9486.3	12585.3	11035.8		3106.77		3106.77	11799.3	10996	18002.4	13599.2		5963.45	6590.25	6276.85
1D-Myo-inositol 1,4-bisphosphate	74465-19-3	C01220	C6H14O12P2	339.996	Organooxygen compounds	339	79	-	0.76		7912.29	4392.38	5280.26		4836.32	12250.4			12250.4	9773.52	8977.15	17033.3	11928		2182.12		2182.12
Betaine aldehyde	7418-61-3	C00576	C5H11NO	101.084	Organonitrogen compounds	102.1	58.1	+	0.75	57336	60120.7	94694.1	67172.1	69716.2	77194.1	72208.3	34180.5	35349.6	47246.1	80645.7	61272	54746.4	65554.7	37408.3	24192.5	31172.7	30924.5
Glucose 1-phosphate	59-56-3	C00103	C6H13O9P	260.03	Organooxygen compounds	283	121	+	13	1.60986e+06	1.72717e+06	1.26519e+06	1.09094e+06	904659	1.08693e+06	1.10425e+06	1.04375e+06	986954	1.04498e+06	1.54603e+06	1.73662e+06	947256	1.40997e+06	1.25169e+06	2.26632e+06	1.49835e+06	1.67212e+06
Fumaric acid	110-17-8	C00122	C4H4O4	116.011	Organic acids and derivatives	115	71	-	0.53	35390.3	32883.5	33299.9	37213.9	37196.9	35903.6	34498.7	27784.2	31522.8	31268.6	33263.2	34174.5	40015	35817.6	25836.2	24423	31022.2	27093.8
Creatine Phosphate	67-07-2	C02305	C4H10N3O5P	211.036	Organic acids	210	79	-	0.68	2869.97	11826.5	7390.64	10700	4221.72	7437.44	29351.5	21029.3	34634.8	28338.5	20588.3	7626.97	12457.4	13557.5	22685.6	6273.68	17265	15408.1
Azelaic Acid	123-99-9	C08261	C9H16O4	188.105	Organic acids	187.1	125.1	-	6.81	18527.4	15155.8	7486.56	1584.84	7625.4	5565.6	396.389	389.011	760.053	515.151	18541.2	386.869	18915.9	12614.6	10319.7	11543.7	11922.3	11261.9
Cynarin;1,5-Dicaffeoylquinic acid	30964-13-7	C10445	C25H24O12	516.127	Organic acids	515.1	191.1	-	6.72	2.22613e+06	2.18432e+06	2.52684e+06	379785	1.36428e+07	5.51647e+06	40335.7	61148.3	3430.02	34971.3	21927.9	24448	39946.5	28774.2	29340.2	35990.9	4038.62	23123.2
Glutaric acid	110-94-1	C00489	C5H8O4	132.042	Organic acids and derivatives	131	87	-	14.07	6131.97	8151.74	9207	7958.8	6701.56	7955.79	9291.47	6711.76	5752.39	7251.87	7578.98	7388.44	8772.96	7913.46	7109.6	8207.51	7227.59	7514.9
Shikimic acid	138-59-0	C00493	C7H10O5	174.053	Organic acids and derivatives	173	93	-	1.1	127541	108158	29319.4	40435.8	44200.9	37985.4	153026	150989	95156.4	133057	21557.6	41618	40913.1	34696.2	93636.2	95061.6	96959.8	95219.2
Aminomalonic acid	1068-84-4	C00872	C3H5NO4	119.022	Organic acids	120	74	+	0.65	132061	98985.8	226493	202864	230166	219841	52342.7	47529.6	41319.9	47064.1	133744	118801	143885	132143	31199.7	22418.1	25434.5	26350.8
2-Hydroxyethanesulfonate	107-36-8	C05123	C2H6O4S	125.999	Organic acids	127	109	+	0.76	16298.6	22566.5	16116.7	9046.23	11343.6	12168.9	46759.9	22737.3	17572.1	29023.1	18496.9	17981.1	12041.3	16173.1	19216.1	18676.9	15611	17834.7
Phosphoric acid	7664-38-2	C00009	H3O4P	97.9769	Organic acids	99	81	+	0.65	1.78637e+07	1.91591e+07	1.37443e+07	1.39792e+07	1.36043e+07	1.3776e+07	1.62e+07	1.46987e+07	1.43961e+07	1.50982e+07	2.33831e+07	2.65508e+07	3.08309e+07	2.69216e+07	1.35594e+07	1.35253e+07	1.37247e+07	1.36032e+07
2-Hydroxybutanoic acid	3347-90-8	C05984	C4H8O3	104.047	Organic acids	105.1	59	+	0.64	700582	518849	624547	697024	436725	586098	665351	455189	343907	488149	761218	482866	559032	601039	370362	359468	375467	368432
cis-Aconitic acid	499-12-7;585-84-2	C00417	C6H6O6	174.016	Organic acids and derivatives	175	69	+	1.46	6.00345e+06	5.53755e+06	4.29318e+06	5.55892e+06	4.54984e+06	4.80065e+06	3.38406e+06	3.58745e+06	2.68644e+06	3.21932e+06	5.29202e+06	5.64437e+06	5.19651e+06	5.37763e+06	2.6114e+06	2.87662e+06	3.43724e+06	2.97509e+06
4-Guanidinobutyric acid	463-00-3	C01035	C5H11N3O2	145.085	Organic acids	146.1	86.1	+	1.31	48373.9	57755.5	143431	32073.6	21767.7	65757.3	95594.8	44198.8	90558.5	76784	133703	31842.3	62848.9	76131.3	144360	32028.6	36869.5	71086
Phosphonoacetate	4408-78-0	C05682	C2H5O5P	139.987	Organic acids	141	95	+	1.88	14155.4	112896	17418.2	13329.3	99200.9	43316.1	12032.2	83291.5	52318	49213.9	8655.17	14219.2	84929.4	35934.6	10484.5	89444.9	9567.13	36498.8
2-Picolinic acid	14639-25-9;98-98-6	C10164	C6H5NO2	123.032	Organic acids	124	78	+	1.33	111827	100079	104987	85636.9	108810	99811.4	224684	136583	122842	161370	130221	92246.5	128072	116847	26995.2	70647.9	69564.7	55735.9
D-tartaric acid;D-Tartaric acid	147-71-7	C02107	C4H6O6	150.016	Organic acids and derivatives	149	73	-	0.87	30110.4	19139.1	23873.7	27355.7	21902.3	24377.3	8757.87	6541.28	14105.6	9801.57	20859.8	26023.1	26710.5	24531.2	21992.1	17425.7	18879	19432.3
Azithromycin	83905-01-5	C06838	C38H72N2O12	748.509	Organooxygen compounds	749.5	591.4	+	12.09	60670.4	38877	103240	115674	80385.8	99766.4	47000.2			47000.2	80693.4	116665	115828	104395	28503.3	32308.5	46867.7	35893.2
Galactinol	3687-64-7	C01235	C12H22O11	342.116	Organooxygen compounds	343.1	181.1	+	2.79	4561.16	9762.87	5454.18	9165.76	11541.7	8720.55	11322.4	6528.8	367.352	6072.86	13216	5753.7	13652.9	10874.2	8488.65	4005.31	1275.36	4589.77
Maltotriose	1109-28-0	C01835	C18H32O16	504.169	Organooxygen compounds	527.2	365.1	+	1.23	58466.2	83275.9	20647.9		72940.4	46794.2	2433.52	17454.2	1545.28	7144.32	34938.4	108168	96075.6	79727.3	2539.61	5733.86	11044.6	6439.36
4-O-alpha-D-Galactopyranuronosyl-D-galacturonic acid	5894-59-7	C02273	C12H18O13	370.075	Organooxygen compounds	353.1	97	+	11.43	1.61594e+06	2.33419e+06	1.73881e+06	1.48059e+06	1.39513e+06	1.53818e+06	2.17835e+06	1.78537e+06	1.81288e+06	1.92553e+06	1.10707e+06	1.4075e+06	1.27245e+06	1.26234e+06	1.09058e+06	1.2808e+06	2.10415e+06	1.49184e+06
Lactulose	4618-18-2	C07064	C12H22O11	342.116	Organooxygen compounds	365.1	203.1	+	0.77	600719	681284	409359	423098	429351	420603	414041	436239	842650	564310	552442	884063	683585	706697	535140	593120	604577	577612
Mannose 6-phosphate		C00275	C6H13O9P	260.03	Organooxygen compounds	283	185	+	13.03	112012	90843.6	72963.9	63166.4	59822.1	65317.5	62477.4	69096.1	76650	69407.8	78321	120368	47147.5	81945.6	61446.6	118110	74762.1	84772.9
N,N'-diacetylchitobiose	35061-50-8	C01674	C16H28N2O11	424.169	Organooxygen compounds	425.2	204.1	+	0.77		9299.63	11951.2	19780		15865.6	16065.3	21136.1	10949.8	16050.4			7956.93	7956.93	5194.64		10180.2	7687.41
Inositol	643-10-7;87-89-8	C00137	C6H12O6	180.063	Organooxygen compounds	181.1	163.1	+	9.94	19327.6	21115.9	428.857	2048.53	439.291	972.227	30349.3	218.892	694.545	10420.9	1580.8	652.218	703.703	978.907	330.14	1958.3	768.349	1018.93
Erythrose	583-50-6	C01796	C4H8O4	120.042	Organooxygen compounds	121	103	+	3.05	677094	588747	919112	820426	670282	803273	99141.5	101367	129163	109890	827531	618491	788767	744930	103767	95302.9	111744	103605
Glyceric acid	473-81-4	C00258	C3H6O4	106.027	Organooxygen compounds	107	89	+	0.55	26664.6	42114.4	42617.2	18739.7	21576.5	27644.5	20631.6	24318.2	39354.6	28101.5	35732.3	37732.3	37790.7	37085.1	30941.7	27555.2	51718.3	36738.4
Pseudouridine 5'-phosphate	1157-60-4	C01168	C9H13N2O9P	324.036	Organooxygen compounds	325	99	+	1.16	10327.6	7255.9	12959	1553.38	13209.2	9240.52	12793	9515.7	12227.9	11512.2	10883	1803.2	2224.18	4970.11	1244.07	3765.26	3796.85	2935.39
Beta-D-Fructose 2-phosphate		C03267	C6H13O9P	260.03	Organooxygen compounds	261	99	+	0.75	1.47754e+06	1.34598e+06	320931	356598	405993	361174	1.86864e+06	1.75867e+06	1.37592e+06	1.66774e+06	498745	612488	624877	578703	1.05159e+06	1.26346e+06	1.23971e+06	1.18492e+06
1-(beta-D-Ribofuranosyl)-1,4-dihydronicotinamide		C15497	C11H16N2O5	256.106	Organooxygen compounds	257.1	108	+	2.8	19225.3		1317.88			1317.88			2127.41	2127.41	11810.3	12154.9	19640.7	14535.3		3275.81		3275.81
1-(alpha-Methyl-4-(2-methylpropyl)benzeneacetate)-beta-D-Glucopyranuronic acid	115075-59-7	C03033	C19H26O8	382.163	Organooxygen compounds	383.2	189.1	+	12.18	41114.4	36812.1	19703.1	19932.7	7254.54	15630.1	65279.3	45739.1	25581.8	45533.4	19898.9	41963.8	20935.3	27599.3	84767.9	46570.7	37189.3	56176
Streptomycin	57-92-1	C00413	C21H39N7O12	581.266	Organooxygen compounds	582.3	263.1	+	12.84	9846.75	2462.72	12842.3	12637.1	4876.91	10118.8	8687.05	8837.41	8996.88	8840.45	4143.56	4252.19	1496.99	3297.58	13919.9	5069.18	6765.86	8584.98
Beta-D-Glucose;alpha-D-Glucose	492-61-5;492-62-6	C00221;C00267	C6H12O6	180.063	Organooxygen compounds	181.1	163.1	+	3.27	2614.76	1061.75	1525.25	2708.02	1191.44	1808.24	2428.8	1351.01	1109.81	1629.87	3058.04	1434.86	982.359	1825.09	2639.42	727.112	2318.13	1894.89
Benzoyl glucuronide (Benzoic acid);2-Phenylethanol glucuronide	19237-53-7	C03033	C13H14O8;C14H18O7	298.069	Organooxygen compounds	299.1	105.05	+	12.07	23376.5	23070	17073.7	6979.17	21649.4	15234.1	29534.9	21341.7	22859.7	24578.8	23496.7	27398.8		25447.7	18787	25457.8	20001.1	21415.3
Canthaxanthin	514-78-3	C08583	C40H52O2	564.397	Prenol lipids	565.4	203.1	+	12.82	10751.1	25494	7782.43	20913.2	20604.3	16433.3	6894.99	15840.2	12525.8	11753.7	7223.37	5110.6	11011.8	7781.91	18233.3	10070.8	8514.2	12272.8
Capsidiol	37208-05-2	C09627	C15H24O2	236.178	Prenol lipids	219.2	135.1	+	9.52	8013.49	8757.29	5269.02	5556.27	8787.5	6537.6	7627.32	6958.26	9169.04	7918.21	10275.3	4646.29	13244	9388.52	4867.7	7306.93	10635.1	7603.24
Cyperotundone		C17501	C15H22O	218.167	Prenol lipids	219.2	147.1	+	11.13	18644.7	13031.5	19642.3	16487.7	7820.21	14650.1	15859.2	19688.8	15043.7	16863.9	35810.5	27512	9185.59	24169.3	14147.9	27087.8	17129.2	19455
Lutein	127-40-2	C08601	C40H56O2	568.428	Prenol lipids	569.4	533.4	+	13.14	21691.6	26377.1	7857.02	1963.68	3747.64	4522.78	5433.87	12006.1	8116.69	8518.88	29780	23577.1	68776.1	40711.1	11097.1	11779.2	9552.91	10809.7
Vitamin A2 aldehyde	472-87-7	C05918	C20H26O	282.198	Prenol lipids	283.2	173.1	+	11.25	6191.05	8243.49	5801.37	2778.41	5629.03	4736.27	7216.5	6310.2	6630	6718.9	4976.9	2576.17	13061.1	6871.4	3627.04	12067.5	2683.33	6125.96
alpha-Irone	79-69-6;35124-13-1	C09690	C14H22O	206.167	Prenol lipids	207.2	147.1	+	5.05	12726	20293.1	11554.4	20116.8	12178.1	14616.4	6191.55	2075.54	6066.06	4777.72	13829.8	10257.1	15667.6	13251.5	6903.96	5016.52	7894.22	6604.9
Guggulsterone E&Z	95975-55-6		C22H30O3	342.219	Steroids	343.2	325.2	+	11.08	5676.7	17162.8	1174.92	1784	4604.58	2521.17	3486	596.57	3806	2629.52		599.9	1184.59	892.246	2446.72	6522.65	6399.17	5122.85
Fucosterol	17605-67-3	C08817	C29H48O	412.371	Steroids	413.4	353.3	+	12.08	33416.8	31362	23997.4	28435.1	37049.1	29827.2	37357.3	19485	12226.4	23022.9	12914.6	15602.2	29139.1	19218.6	20045.7	18654.1	33027.7	23909.1
Progesterone	57-83-0	C00410	C21H30O2	314.225	Steroids	315.2	97.1	+	11.6	57966.5	7735.54	2355.82	4041.84	8072.65	4823.44	11667.5	8628	5955	8750.17	10757.6	3854.35	4232.76	6281.58	8028.51	7261.49	16247.9	10512.6
Ponasterone A	13408-56-5	C08835	C27H44O6	464.314	Steroids	465.3	81.1	+	6.19	14857.9	11908.4	4062.99	6026.66	5982.98	5357.54	16047.9	15136.2	10858.8	14014.3	3579.29	4495.15	2724.53	3599.66	6819.07	6272.21	1470.13	4853.8
22-Dehydroclerosterol	26315-07-1		C29H46O	410.355	Steroids	411.4	93.1	+	12.59	542543	300720	425655	445462	225176	365431	509447	436260	320499	422068	311557	403078	245868	320167	405984	358239	243949	336057
Sarsasapogenin	126-19-2	C03963	C27H44O3	416.329	Steroids	417.3	273.2	+	12.08	10339.1	13809.5	3201.21	19645.2	9263.33	10703.2	17028	13853.7	13915	14932.2	13187.9	12215.6		12701.8	14380.8	20624	5046.11	13350.3
Citrostadienol	474-40-8	C11523	C30H50O	426.386	Steroids	427.4	409.4	+	12.29	47566.6	46614.6	39714.5	16615.5	25263.4	27197.8	36284.3	32502.3	10533.4	26440	40725.6	31656.8	16744.7	29709	12958.1	22537.7	32133.8	22543.2
Oleaside A	69686-84-6		C30H44O7	516.309	Steroids and steroid derivatives	515.3	93	-	0.74	8592.65					#DIV/0!	6352.85	3427.32	9473.19	6417.79			2858.01	2858.01	3489.52			3489.52
Androstanediol	25126-76-5	C07632	C19H32O2	292.24	Steroids and steroid derivatives	293.2	275.2	+	10.57	54490.7	15521	2679.33	3240.65	616.55	2178.84	2443.39	6653.37	12845.4	7314.04	6000.37	75959.5	6091.91	29350.6	6603.27	9189.67	31167.5	15653.5
Bufalin	465-21-4	C16922	C24H34O4	386.246	Steroids and steroid derivatives	387.3	107.1	+	5.05	10726.6	4381.42	30579	1875.27	14322.3	15592.2	1742	1187.26	2115.04	1681.43	17720.3	18161.8	18487.8	18123.3	5066.18	629.037	3555	3083.41
Allopregnanolone	516-54-1	C13712	C21H34O2	318.256	Steroids and steroid derivatives	319.3	301.3	+	11.58	4522.79	4809.48	2347.6	10024.5	7435.35	6602.5	3330.47	5024.12	4809.01	4387.86	5687.05	2031.5	12879.9	6866.16	3971	7220.35	1300.32	4163.89
Nandrolone	434-22-0	C07254	C18H26O2	274.193	Steroids and steroid derivatives	275.2	257.2	+	10.58	1.16749e+06	1.0863e+06	4946.6	835960	1275.3	280727	6251.65	1.30316e+06	8005.3	439139	684448	2489.38	964934	550624	4363.88	682300	822876	503180
Withanolide A	32911-62-9		C28H38O6	470.267	Steroids and steroid derivatives	471.3	453.3	+	12.27	26521.1	16375.9	20450.6	31754.9	16234.5	22813.4	11765	25986.4	10553.3	16101.6	12878.9	14545.2	18329.1	15251.1	15795.3	18703.3	24062.4	19520.3
Lathosterol	80-99-9	C01189	C27H46O	386.355	Steroids and steroid derivatives	369.4	95.1	+	11.8	83392.4	72774	117508	23474.7	66518.1	69166.9	67844.5	43064.5	63480.2	58129.7	82422.3	69892.3	52340.3	68218.3	70483.4	76226.8	76180.6	74297
Campesterol	474-62-4	C01789	C28H48O	400.371	Steroids and steroid derivatives	383.4	147.1	+	12.18	221156	189045	92349.8	87609.1	71050.2	83669.7	275475	244129	178048	232551	120649	126747	147717	131705	181456	208610	189872	193313
g-Strophanthin	630-60-4	C01443	C29H44O12	584.283	Steroids and steroid derivatives	585.3	355.2	+	12.79	4161.28	6078.61	4116.52	2629.41	2562.97	3102.97	4762.16	5942	4884.33	5196.16	4109.42	2463.38	3916.05	3496.29	6384.21	3150.7	3178.3	4237.74
alpha-Spinasterol	481-18-5	C08840	C29H48O	412.371	Steroids and steroid derivatives	395.4	83.1	+	13.32	41618.2	26140.7	21484.4	26490	21417.9	23130.8	11834	16622.3	26960.4	18472.2	14304.2	26156	13457	17972.4	20187	17624	15247.4	17686.1
Physalin D	54980-22-2		C28H32O11	544.194	Steroids and steroid derivatives	545.2	527.2	+	12.1	98465.8	164133	99909.2	42134	69500.5	70514.6	181384	214258	135290	176977	22783.9	33756.6	23123.5	26554.7	153693	121483	103828	126335
Officinalisinin I	57944-18-0	C08904	C45H76O19	920.498	Steroids and steroid derivatives	921.5	741.4	+	14.01		1670.45	2809		2753.85	2781.43	3923.81	1683.49	3604.46	3070.59			3015.97	3015.97	2979.76	2703.6		2841.68
Ruscogenin	472-11-7	C08909	C27H42O4	430.308	Steroids and steroid derivatives	431.3	269.2	+	12.8	7776.69	4459.46	1819.17	2626.54	4343.43	2929.71	7728.5	13729.2	3837.27	8431.65	1999.97	6983.46	3102.38	4028.6	10970.2	2082.99	5670.96	6241.37
Deltonin;Gracillin	55659-75-1;19083-00-2	C08894;C08901	C45H72O17	884.477	Steroids and steroid derivatives	885.5	723.4	+	7.13	2474	2768.89		279.892		279.892		791.75	253.339	522.544			2784.72	2784.72	1336.55	1600.9		1468.72
7-Oxo-beta-sitosterol;6beta-Hydroxystigmast-4-en-3-one	2034-74-4;36450-02-9		C29H48O2	428.365	Steroids and steroid derivatives	429.4	411.4	+	13.54	27965.5	45893.2	8774.76	17364.2	26025.1	17388	21505.5	17985	10375.5	16622	16999	14955.4	12662.7	14872.4	41698.6	17922.4	14494.4	24705.1
Physalin L;Physalin O	113146-74-0;120849-18-5		C28H32O10	528.2	Steroids and steroid derivatives	529.2	511.2	+	12.39	46633.9	56692.7	8015.85	30116.4	30853	22995.1	70384	37477.1	53616.1	53825.7	43816.4	30582	14893.2	29763.9	88514.4	27727.1	58203.4	58148.3
9(S)-HPOT	111004-08-1	C16321	C18H30O4	310.214	Fatty acyls	309.2	121.1	-	11.13	22518.1	19371.9	1423.8	2113.7	640.296	1392.6	17679	10515	5657.81	11283.9	48908.3	39336.5	80732.4	56325.7	8989.85	15628.4	15916	13511.4
L-2-Hydroxyglutaric acid	13095-48-2	C03196	C5H8O5	148.037	Fatty Acyls	147	57	-	4.12	22110.9	52353.6	22553	50852.9	15236.1	29547.3	17933	18077.5	15909.4	17306.6	30213.6	99285.9	33203.1	54234.2	39417.9	28114	38234.9	35255.6
Pimelic acid	111-16-0	C02656	C7H12O4	160.074	Fatty Acyls	161.1	69.1	+	0.55	817433	797210	840259	849836	658267	782788	752339	654321	487836	631499	619631	730448	805578	718552	537169	560203	567869	555080
Jasmonic acid	6894-38-8	C08491	C12H18O3	210.126	Fatty Acyls	211.1	151.1	+	6.73	10333.8	7697.19	9591.22	12219.9	13584	11798.4	3531.99	2391.53	6954.16	4292.56	3115	18287.8	3043.66	8148.83	1207.25	3596.18	2998.46	2600.63
Methyl jasmonate	39924-52-2;1211-29-6	C11512	C13H20O3	224.141	Fatty Acyls	225.1	133.1	+	11.3	13429	8093.12	8509.86	3930.68	10849.6	7763.4	8096.18	10460.5	5529.32	8028.67	8398.77	9917.03	3096.18	7137.32	9518.44	3805.62	6299.5	6541.19
9-OxoODE	54232-59-6	C14766	C18H30O3	294.219	Fatty Acyls	295.2	277.2	+	11.98	97704.2	59134.6	15694.6	6305.09	9692	10563.9	58899	38658	11571.8	36376.3	147057	63784.6	338880	183241	36618.3	27979.2	46864.4	37154
(10E,12Z)-(9S)-9-Hydroperoxyoctadeca-10,12-dienoic acid	29774-12-7	C14827	C18H32O4	312.23	Fatty Acyls	295.2	55.1	+	11.96	311565	377733	25972.5	39316.2	16997	27428.6	193971	119478	90861	134770	646626	589795	1.54559e+06	927336	192423	195801	178812	189012
Colneleate	52761-34-9	C19827	C18H30O3	294.219	Fatty Acyls	295.2	123.1	+	11.97	116705	107203	31822.3	26334	16924.5	25026.9	53252.5	43938.3	63646.6	53612.4	160575	99890.9	373359	211275	105013	83701.6	58254.3	82323
Octadecanamide	124-26-5	C13846	C18H37NO	283.288	Fatty Acyls	284.3	43.1	+	13.02	385541	385293	294018	237424	187772	239738	317391	189121	224358	243623	375603	514934	223164	371234	265976	592387	408725	422363
20-HETE	79551-86-3	C14748	C20H32O3	320.235	Fatty Acyls	321.2	91.1	+	13.28	29356.3	8362.64	4571.67	16840.2	12568.2	11326.7	11352.9	15952.3	19335.3	15546.8	5599.45	9092.4	9258.07	7983.31	16773.7	12417.5	7499.53	12230.3
Docosahexaenoic acid	6217-54-5	C06429	C22H32O2	328.24	Fatty Acyls	329.2	93.1	+	12.6	15378.5	15425.7	7534.37	9958.1	4243.18	7245.22	8871.17	18620.6	13724.7	13738.8	7845.63	5041.34	4551.36	5812.78	12344	10129.5	8033.9	10169.1
5(S)-HPETE	70968-82-0	C05356	C20H32O4	336.23	Fatty Acyls	337.2	189.2	+	11.58	24441.5	37634.7		35058	27507.1	31282.6	18340.3	7293.14	20894	15509.1	37472.9	15000.1		26236.5	47690.9	41870.3	70419.8	53327
9,10-DHOME	263399-34-4	C14828	C18H34O4	314.246	Fatty Acyls	337.2	43	+	13.3	17189.2	10047.3	6410.78	9071.7	15531.2	10337.9	9010.67	12997.1	15102.1	12370	4675.69	52172.6	8799.1	21882.5	9087.86	13756.2	6924.6	9922.9
Erucic acid	112-86-7	C08316	C22H42O2	338.318	Fatty Acyls	339.3	57.1	+	13.28	1.83445e+06	732124	985526	919596	1.19416e+06	1.03309e+06	723775	1.23586e+06	1.2052e+06	1.05494e+06	883372	1.05426e+06	759746	899125	1.25265e+06	1.02539e+06	907427	1.06182e+06
5,6-DHET	213382-49-1	C14772	C20H34O4	338.246	Fatty Acyls	339.3	303.2	+	13.03	10071	8195.2	3935.74	4319.49	4752.55	4335.93	7438.94	7440.62	11348.7	8742.74	3406.16	10099.2	1549.14	5018.15	3909.73	9794.23	4922.32	6208.76
8,9-DiHETrE	192461-96-4	C14773	C20H34O4	338.246	Fatty Acyls	339.3	95.1	+	13.03	358734	364844	340304	296446	189756	275502	287168	255098	217576	253280	299453	511361	271060	360625	278593	539795	298498	372295
13(S)-HPOT	67597-26-6	C04785	C18H30O4	310.214	Fatty acyls	311.2	69.1	+	11.47	112241	112837	41467	53798.2	36006.2	43757.2	176226	122141	73603.7	123990	123106	67311.6	178953	123124	105476	180694	279040	188404
4-Hydroxybutanoic acid	591-81-1	C00989	C4H8O3	104.047	Fatty Acyls	105.1	87	+	0.64	14015	9763.06	3073.12	5673.17	4234.2	4326.83	4451.79	4893.38	2099.56	3814.91	8404.6	3876.1	7738.62	6673.11	5069.98	2963.58	1950.79	3328.12
12,13-DHOME		C14829	C18H34O4	314.246	Fatty Acyls	315.3	71.1	+	11.88	11841.5	24682.4	17549.7	11824.3	23629.4	17667.8	12589	8132.52	5008.29	8576.6	8361.49	15703	18019.7	14028.1	8470.96	11392.1	31480.4	17114.5
Traumatic acid	6402-36-4	C16308	C12H20O4	228.136	Fatty Acyls	229.1	81.1	+	8.39	6581.26	6221.63	4556.62	3147.01	2620.9	3441.51	9457.33	8751.86	6352.98	8187.39	1715.35	5617.64	3991.61	3774.87	3532.61	3515.47	6116.11	4388.06
(13E)-11a-Hydroxy-9,15-dioxoprost-13-enoic acid	22973-19-9	C04654	C20H32O5	352.225	Fatty Acyls	353.2	335.2	+	11.44	425344	393296	306470	226271	333788	288843	190378	334140	388019	304179	151466	312099	229679	231081	294065	292769	407151	331329
Thromboxane A2	57576-52-0	C02198	C20H32O5	352.225	Fatty Acyls	353.2	71.1	+	11.43	564072	742015	563357	431096	560800	518418	652762	516533	612031	593775	391270	370843	423261	395125	477156	641751	749909	622939
20-COOH-Leukotriene B4	80434-82-8	C05950	C20H30O6	366.204	Fatty Acyls	389.2	371.2	+	11.57	5848.8	7753.87	4009	8208	8223.02	6813.34	9189.12	2845.29	1395.36	4476.59	4614.5	6780.98	23317.1	11570.9	4334.51	6933.06	14370.1	8545.88
Turanose	547-25-1	C19636	C12H22O11	342.116	Fatty Acyls	365.1	203.1	+	0.79	600719	681284	409359	423098	429351	420603	414041	436239	842650	564310	552442	884063	683585	706697	535140	593120	604577	577612
Lubiprostone	136790-76-6;333963-40-9	C13707	C20H32F2O5	390.222	Fatty Acyls	391.2	149	+	12.75	1.09681e+07	865233	1.28325e+07	364283	1.24722e+07	8.55635e+06	1.11554e+07	1.22132e+07	1.03937e+06	8.13599e+06	991796	9.10632e+06	1.04592e+07	6.85244e+06	1.04795e+07	1.047e+06	1.02226e+06	4.18292e+06
Stearic Acid	57-11-4	C01530	C18H36O2	284.272	Fatty Acyls	285.3	57.1	+	13.02	53326.2	44781.5	45580.5	46468.7	35016.6	42355.3	43285.7	45045.1	54730.9	47687.2	50054	78862.2	32864.6	53926.9	42785.8	74983.7	40008.7	52592.7
Arachidonic acid	506-32-1	C00219	C20H32O2	304.24	Fatty Acyls	305.2	93.1	+	12.4	21270.6	58736.8	25562.3	16258.8	18367.3	20062.8	71752.8	90036.9	97531.9	86440.6	28629.3	9273.36	54957.9	30953.5	52647.4	43737.9	53305.5	49896.9
Kojibiose	2140-29-6	C19632	C12H22O11	342.116	Fatty Acyls	325.1	85	+	0.72	195065	189860	161672	118573	80375.3	120207	388409	275101	356431	339980	139241	117269	106572	121027	130365	255890	185971	190742
6-Aminocaproic acid	60-32-2	C02378	C6H13NO2	131.095	Fatty Acyls	132.1	41	+	1.84	2.25361e+06	1.84472e+06	3.38631e+06	3.32563e+06	3.01006e+06	3.24067e+06	301872	262955	206559	257128	2.35549e+06	2.66557e+06	2.49757e+06	2.50621e+06	119409	134792	132548	128916
Eicosapentaenoic acid	10417-94-4	C06428	C20H30O2	302.225	Fatty Acyls	303.2	285.2	+	6.86	3521.79	1096.27	10184	8181.7	4069.82	7478.5	375.589	9279.45	1388.52	3681.19	3502.04	2707.16	1052.95	2420.72	3238	4104.45	1357.84	2900.1
3-Isopropylmalate	921-28-8	C04411	C7H12O5	176.068	Fatty Acyls	177.1	131.1	+	10.79	50922.6	55540	67861	49973.3	51907.8	56580.7	78611.4	61865.5	45919	62132	76037.8	47445	50989.9	58157.6	76658.6	54483.3	43449.2	58197
Oleic acid;Vaccenic acid;Petroselinic acid	112-80-1;693-72-1;593-39-5	C00712;C08367;C08363	C18H34O2	282.256	Fatty Acyls	283.3	57.1	+	13.03	8.27988e+06	6.37054e+06	4.93785e+06	4.11548e+06	3.37717e+06	4.1435e+06	4.47711e+06	3.70977e+06	3.92278e+06	4.03655e+06	7.30976e+06	8.94146e+06	3.68379e+06	6.645e+06	5.27016e+06	1.01173e+07	7.20136e+06	7.52962e+06
Linolenic acid	463-40-1	C06427	C18H30O2	278.225	Lipids	277.2	59	-	12.17	3810.12	27162.3	6453.49	5019.04	7599.01	6357.18	18366.2	27429.8	4143.3	16646.5	12863.1	9999.11	12481.6	11781.3	4445.46	12743.4	8537.94	8575.58
13-HPODE;13-L-Hydroperoxylinoleic acid	33964-75-9	C04717	C18H32O4	312.23	Lipids	295.2	55.1	+	11.98	311565	377733	25972.5	39316.2	16997	27428.6	193971	119478	90861	134770	646626	589795	1.54559e+06	927336	192423	195801	178812	189012
Myristoleic acid	544-64-9	C08322	C14H26O2	226.193	Lipids	227.2	69.1	+	4.96	53053	38563.4	29384.8	29140.6	17026.2	25183.9	14499.5	16261.4	18594.5	16451.8	41664.6	58879.4	65482.2	55342.1	15101.6	7449.98	13909.1	12153.6
Palmitic acid	57-10-3	C00249	C16H32O2	256.24	Lipids	257.2	57.1	+	12.92	852910	565051	429897	398989	377946	402277	421488	392168	236121	349926	743361	827332	271280	613991	478455	1.22838e+06	713538	806792
Dihydrojasmonic Acid	3572-64-3		C12H20O3	212.141	phytohormone	211	59	-	9.82	7750.08	8886.55	8277.63	5464.87	8840.95	7527.82	7799.92	7507.17	9071.14	8126.08	8895.4	6353.47	9153.02	8133.96	9983.27	9448.15	6589.72	8673.72
(+)-Abscisic acid	21293-29-8	C06082	C15H20O4	264.136	phytohormone	263	153	-	7.86	132653	132089	189867	212289	177817	193324	20595.2	20052.6	27113.1	22587	148970	174331	149673	157658	19434.7	23150.2	26146.8	22910.5
Gibberellin A4	468-44-0	C11864	C19H24O5	332.162	phytohormone	331	243	-	9.98	1051.58	874.795	1266.56	1030.28	547.279	948.037	625.975	515.039	688.439	609.818	371.743	745.895	1313.43	810.355	663.145	1120.39	1262.34	1015.29
(±)-Jasmonic acid	77026-92-7	C08491	C12H18O3	210.126	phytohormone	209	59	-	8.94	17877.4	12134	2308.92	1242.5	2705.45	2085.62	29740.4	27164.2	25806.6	27570.4	1779.09	3785.57	1633.23	2399.3	8599.54	11557.3	12294	10816.9
N-((-)-jasmonoyl)-S-isoleucine	120330-92-9	C18699	C18H29NO4	323.21	phytohormone	322	130	-	10.41	860.341	246.39	227.5	1602.34	779.868	869.902	247.78	1878.12	201.154	775.686	700.865	452.826	530.853	561.515	165.464	322.887	240.955	243.102
1-Aminocyclopropanecarboxylic acid	22059-21-8		C4H7NO2	101.048	phytohormone	102	56	+	0.7	150835	115785	254154	207819	204795	222256	79801.2	73724.3	76741.6	76755.7	151586	137595	127423	138868	54556.2	46359.2	38159.9	46358.5
Indole-3-carboxaldehyde	487-89-8	C08493	C9H7NO	145.053	phytohormone	146	118	+	6.73	2.09537e+06	1.58849e+06	958191	998910	388706	781936	298827	247746	208751	251775	5.15504e+06	4.25537e+06	5.1069e+06	4.8391e+06	136718	137754	141674	138715
Indole-3-acetic acid	87-51-4	C00954	C10H9NO2	175.063	phytohormone	176	130	+	7.14	30169.1	18677.3	16955.4	31251.8	13338.9	20515.4	11551.5	4232.31	7263.79	7682.52	30208.5	52109.4	39908.8	40742.3	9655.06	14888.7	8340.33	10961.4
DL-Dihydrozeatin	14894-18-9	C02029	C10H15N5O	221.128	phytohormone	222	136	+	3.52	5585.19	11235.1	10279.4	11094.7	9575.91	10316.7	16231.5	15276.7	7080.75	12863	10187.6	16916.5	23826.3	16976.8	6605.5	13802.9	16802.6	12403.7
3-Indolebutyric acid	133-32-4	C11284	C12H13NO2	203.095	phytohormone	204	186	+	9	6547.74	5172.8	10642.2	13998.7	12438	12359.6	7359.09	9526.48	5781.05	7555.54	8327.65	6358.33	4973.92	6553.3	10950.2	2998.92	7235.95	7061.7
trans-Zeatin	1637-39-4	C00371	C10H13N5O	219.112	phytohormone	220	136	+	3.41	15909.7	13962.8	3521	1694.23	2583.25	2599.49	26765	35134.5	21476.5	27792	4012.2	2323.13	2610.49	2981.94	27234.7	25448	22514.1	25065.6
Urocanic acid	104-98-3	C00785	C6H6N2O2	138.043	Azoles	139.1	93	+	4.21	39126.2	21325.8	23795.4	22470.9	19634.4	21966.9	19331.5	12999.6	30353	20894.7	33390.7	30652.6	29866	31303.1	18836.1	15549.9	9693.92	14693.3
Tricyclazole	41814-78-2	C18492	C9H7N3S	189.036	Azoles	190	136	+	12.25	7763.22			2225	6187.5	4206.25	3816.6	769.563		2293.08		5360.36		5360.36				#DIV/0!
L(-)-Malic acid	636-61-3	C00497	C4H6O5	134.022	Fatty Acyls	133	71	-	0.77	661490	392185	581005	733520	529598	614707	578155	492149	536788	535697	288030	310932	453849	350937	246972	302585	487074	345544
Maleic acid	110-16-7	C01384	C4H4O4	116.011	Carboxylic acids and derivatives	115	71	-	0.93	10916.8	9365.41	11243	9459.36	7041.26	9247.88	8270.96	9895.15	6273.98	8146.7	5640.21	4063.49	4373.69	4692.46	3722.96	2697.13	8535.54	4985.21
5'-Deoxy-5-fluorouridine	3094-09-5	C12739	C9H11FN2O5	246.065	5'-deoxyribonucleosides	245.1	42	-	1.88	4281.86	3216.95	353.98	628.045	770	584.008	4064.72	3653.65	452.87	2723.75	3783.67	3425.4	3890.42	3699.83	1597.42	2705.4	3350.88	2551.23
Toluene-cis-dihydrodiol		C04592	C7H10O2	126.068		127.1	39	+	1.78	12829.7	7337.95	6061.99	9706.17	7678.42	7815.53	6348.8	4666.77	4929.95	5315.17	2874.6	5938.71	4545.07	4452.79	4195.31	3110.85	8036.44	5114.2
Itaconic acid	97-65-4	C00490	C5H6O4	130.027	Fatty Acyls	131	85	+	0.52	165438	3442.32	11414	159096	2652.01	57720.8	57870.4	50982.6	43906	50919.7	101372	73166.8	142302	105613	2929.5	311445	2416.24	105597
(2S,5S)-trans-Carboxymethylproline		C17366	C7H11NO4	173.069		174.1	128.1	+	1.38	14905.5	25318.5	14216.4	12560	8737.77	11838	6186.54	18378.7	6234.44	10266.6	14710.9	12442.4	8590.74	11914.7	15279.5	20327.2	24608.4	20071.7
4-Sulfobenzoate	636-78-2	C02236	C7H6O5S	201.994		203	157	+	4.68	11333.9	11807	8038.81	10585.5	13472.6	10699	8418.3	9194.98	7438.34	8350.54	12355.2	21012.7	14230.3	15866.1	14559.7	15691.5	12991.3	14414.1
Oxymorphone	76-41-5	C08019	C17H19NO4	301.131	Phenanthrenes and derivatives	302.1	284.1	+	11.18	2.08552e+06	1.2551e+06	1.13896e+06	1.21262e+06	1.17055e+06	1.17404e+06	1.23972e+06	1.58719e+06	1.15575e+06	1.32755e+06	1.55109e+06	1.24547e+06	1.05672e+06	1.28443e+06		1.01932e+06	1.38232e+06	1.20082e+06
Taurohyocholate		C15516	C26H45NO7S	515.292		516.3	109	+	11.43	22814.5	41824.9	28654.6	25447.7	152291	68797.7	62007.6	70708.2	152592	95102.7	18017.6	14642.9	20977.5	17879.3	36945.3	91831.7	52712.3	60496.4
8(R)-HPETE		C04822	C20H32O4	336.23		337.2	149.1	+	11.58	75215.4	127340	12213.3	90845.5	107386	70148.2	18843.4	30327.5	106099	51756.6	75914.7	117873	101660	98482.5	52502.3	33664.8	163578	83248.4
3-Methylsalicylaldehyde	824-42-0	C14087	C8H8O2	136.052		137.1	119	+	10.56	5411.57	7448.66	2473.38	3648.67	2706.1	2942.72	3735	10415.7	1765.33	5305.34	2086.6	13477.4	7144.16	7569.38	8458	4101.96	7269.91	6609.96
N,N-Dimethyl-1,4-phenylenediamine	99-98-9	C04203	C8H12N2	136.1		137.1	120.1	+	2.56	17120.7	11377.6	10648.3	11716.4	14762.7	12375.8	3786.27	7874.79	7704.41	6455.16	4875.8	17509.5	7519.2	9968.17	9294.81	7478.53	6788.76	7854.03
S-(Phenylacetothiohydroximoyl)-L-cysteine		C17237	C11H14N2O3S	254.073		255.1	91.1	+	11.56	15910.9	36626.5	17060.6	10408.6	9705.4	12391.5	21060.6	15252.2	17421.1	17911.3	23079.3	19447.8	17523.7	20016.9	30066	19520.3	23046.2	24210.9
12-OPDA	85551-10-6	C01226	C18H28O3	292.204		293.2	275.2	+	11.4	54490.7	13826.4	2679.33	3240.65	10398.7	5439.58	202403	28814	12845.4	81354.2	95317.2	75959.5	133436	101571	28156.7	43995	31167.5	34439.7
1-Indanone;Indanone	83-33-0	C01504	C9H8O	132.058	Indanes	133.1	105.1	+	12.3	147270	123695	60128.7	41830.8	55306.4	52422	198384	129074	188536	171998	29254.2	67715.9	64296.7	53755.6	118929	155571	111793	128764
6-Amino-2-oxohexanoate		C03239	C6H11NO3	145.074		146.1	72.1	+	0.77	1.35042e+06	1.29425e+06	1.5323e+06	1.27609e+06	1.21456e+06	1.34098e+06	971080	745959	927032	881357	1.89949e+06	1.79317e+06	1.77829e+06	1.82365e+06	838357	810111	781607	810025
N,N-Dihydroxy-L-phenylalanine		C19715	C9H11NO4	197.069		198.1	91.1	+	2.31	2264.32	3469.65	760.977	2718.9	3616.66	2365.51	1739.87	3058.89	1877.98	2225.58	2132.83	2367.7	2410.73	2303.76	1946.53	3150.95	1608.03	2235.17
5-Hydroxyconiferaldehyde	249647-14-1	C12204	C10H10O4	194.058		195.1	177.1	+	4.61	1677.18	3615.67	1651.71	2902.72	1634.65	2063.03	5503.76	6556.16	1731.62	4597.18	3715.68	1830.75	5514.55	3687	1617.84	989.473	3602.74	2070.02
Benzoylagmatine		C02253	C12H18N4O	234.148		235.2	105	+	10.56	54336.8	51137.8	51645.5	52330.1	21054.9	41676.9	16039.3	10706.6	53572	26772.6	21843.3	60172.9	69844.5	50620.2	87129.2	51879.8	62387.3	67132.1
9-Riburonosyladenine		C11501	C10H11N5O5	281.076		282.1	136.1	+	12.54	20707.2	11291.5	14678	15478.2	4125.5	11427.2	3555.71	13797.7	3543.21	6965.55	22656.6	24691.9	16690.8	21346.4	16222.7	35431.5	11740.3	21131.5
4-Hydroxyphenylacetylglutamic acid		C05595	C13H15NO6	281.09		282.1	107	+	12.99	2.38695e+07	2.22212e+07	1.80391e+07	1.37139e+07	1.21375e+07	1.46302e+07	1.61839e+07	1.60082e+07	1.29967e+07	1.50629e+07	2.17967e+07	2.59404e+07	1.22084e+07	1.99819e+07	1.66878e+07	3.15328e+07	1.94539e+07	2.25581e+07
4-Methyl-5-thiazoleethanol	137-00-8	C04294	C6H9NOS	143.04	Azoles	144	113	+	2.66	3779.65	8021.17	2996.33	6168.27	6601.07	5255.23	4972.09	1050.68	2601.97	2874.91	2287.78	13637.8	4885.61	6937.07	1057.68	4767.76	1233.3	2352.91
2-Hydroxy-6-oxo-(2'-aminophenyl)-hexa-2,4-dienoate		C08062	C12H11NO4	233.069		234.1	120	+	10.57	13403.7	1862.5	1247.96	609.39	4314.88	2057.41	3362.98	609.057	585.414	1519.15	1202.6	618.048	5211.11	2343.92	600.732	2347.51	1847.67	1598.64
5-Methyl-2-furaldehyde	620-02-0	C11115	C6H6O2	110.037		111	55.1	+	0.76	519207	614166	553571	605476	509230	556092	479027	359211	477070	438436	529191	598034	551322	559516	216366	152278	224422	197689
O-Succinyl-L-homoserine	1492-23-5	C01118	C8H13NO6	219.074		220.1	102.1	+	2.28	2701.11	5378.77	7536.31	8115.2	3111.36	6254.29	9562.34	4957.96	2377.24	5632.51	2489.16	2670.47	2777.03	2645.55	4921.27	2041.22	2588.45	3183.65
Ketopantoic acid	470-30-4	C00966	C6H10O4	146.058		147.1	73.1	+	0.7	88247.3	60591.5	98316.1	90844	76053.5	88404.6	67128.4	58497.6	86406.2	70677.4	146946	100093	114454	120498	53037.2	77614.8	56621.9	62424.6
7-Methylguanine	578-76-7	C02242	C6H7N5O	165.065	Imidazopyrimidines	166.1	149	+	1.56	3661.54	16534.2	6936.77	9388.75	7017.78	7781.1	3781.67	22778.4	13659.4	13406.5	2924.68	3025.48	3272.44	3074.2	1501.65	1139.07	14686.5	5775.73

## Sheet: Table S5
Table S5: Details of 61 DAMs from clusters 1 and 6.
compound name	FORMULA	CLASS_EN	J432-CK-1	J432-CK-2	J432-CK-3	Mean J_CK	J432-D3-1	J432-D3-2	J432-D3-3	Mean J_D3	Z23-CK-1	Z23-CK-2	Z23-CK-3	Mean Z_CK	Z23-D3-1	Z23-D3-2	Z23-D3-3	Mean Z_D3
(-)-Borneol;(+)-Borneol	C10H18O	Monoterpenoids	3.06809e-05	4.36742e-05	4.66367e-05	4.03306e-05	5.41515e-05	3.87075e-05	5.45371e-05	4.9132e-05	8.16317e-05	9.15127e-05	7.00851e-05	8.10765e-05	2.52201e-05	1.85222e-05	1.48588e-05	1.95337e-05
1,2-Dimethoxybenzene	C8H10O2	Phenols	0.000394801	0.000377777	0.000457506	0.000410028	0.000404137	0.000292968	0.000330291	0.000342466	0.000293469	0.000484003	0.000482875	0.000420115	0.00014079	0.000165009	0.000145703	0.000150501
1H-Indole-3-carboxylic acid;Indole-3-carboxylic	C9H7NO2	Alkaloids	2.62045e-05	3.41092e-05	3.66876e-05	3.23338e-05	2.21839e-05	2.18041e-05	3.37588e-05	2.59156e-05	3.82906e-05	4.22282e-05	2.90268e-05	3.65152e-05	1.38956e-05	1.90148e-05	1.85196e-05	1.71433e-05
2-(4-Hydroxyphenyl)ethanol	C8H10O2	Phenols	0.000196774	9.32037e-05	0.000138605	0.000142861	0.000244735	0.000181165	0.000159561	0.000195154	0.000292162	0.00036479	0.000111295	0.000256082	8.77685e-05	0.000101037	7.15252e-05	8.6777e-05
2-Hydroxybutanoic acid	C4H8O3	Organic acids	0.00441062	0.00460104	0.00319399	0.00406855	0.0046047	0.00312342	0.00263608	0.00345473	0.00515725	0.00374478	0.00410655	0.00433619	0.0024417	0.0025173	0.00245368	0.0024709
3,4,5-Trimethoxycinnamyl alcohol	C12H16O4	Phenylpropanoids	0.000169173	6.83527e-05	0.000104317	0.000113948	8.06329e-05	9.79118e-05	7.36695e-05	8.40714e-05	0.000122571	0.000171885	3.46722e-05	0.000109709	3.67393e-05	1.67127e-05	6.17744e-05	3.84088e-05
4',5,7-Trimethoxyflavone	C18H16O6	Flavonoids	1.61205e-05	3.35883e-05	1.38021e-05	2.11703e-05	4.94667e-05	3.80635e-05	3.75405e-05	4.16902e-05	4.13299e-05	4.35201e-05	8.4685e-06	3.11062e-05	6.17081e-05	5.44107e-05	4.21051e-05	5.27413e-05
5(S)-HPETE	C20H32O4	Fatty Acyls	5.84263e-07	0.000231418	0.000201174	0.000144392	0.000126927	5.00441e-05	0.000160155	0.000112375	0.000253879	0.00011633	6.07734e-07	0.000123606	0.000314414	0.000293212	0.000460194	0.00035594
5-Methyl-2-furaldehyde	C6H6O2		0.00390938	0.00399674	0.00372427	0.00387679	0.0033152	0.00246483	0.00365679	0.00314561	0.00358527	0.00463794	0.00404991	0.00409104	0.00142645	0.00106638	0.0014666	0.00131981
Astrocasine	C20H26N2O	Alkaloids	2.72566e-05	1.82355e-05	4.60081e-05	3.05001e-05	0.000162532	5.6769e-07	0.000188051	0.00011705	2.86443e-05	6.50505e-05	6.07734e-07	3.14342e-05	0.000186431	0.000184257	0.000127875	0.000166188
Betaine	C5H11NO2	Alkaloids	0.332758	0.281694	0.0864033	0.233618	0.512249	0.0956655	0.542524	0.38348	0.361334	0.378512	0.310147	0.349998	0.204014	0.05693	0.0938481	0.118264
beta-Nicotinamide mononucleotide	C11H15N2O8P	Nucleotide and its derivates	0.000586943	0.00108631	0.000452788	0.00070868	0.00222897	0.00271066	0.00456033	0.00316665	0.00169435	0.00168858	0.00283966	0.0020742	0.00590643	0.00735532	0.00514326	0.00613501
Catalpalactone	C15H14O4	Sesquiterpenoids	0.000104978	7.59623e-05	4.9852e-05	7.69307e-05	0.00117271	7.7047e-05	0.000859335	0.000703032	0.000148537	0.000104101	0.000159503	0.00013738	0.000795434	0.00107263	0.000793181	0.000887081
Chelidonic acid	C7H4O6	Miscellaneous	0.000123211	6.67354e-05	0.000102964	9.76367e-05	6.64964e-05	0.000145888	0.000132966	0.000115117	0.000150905	0.000137243	0.000127676	0.000138608	5.97188e-05	5.99101e-05	0.000113838	7.78223e-05
Chimonanthine	C22H26N4	Alkaloids	4.98578e-05	2.75109e-05	3.78456e-05	3.84048e-05	3.86064e-06	3.33851e-05	4.01223e-05	2.57893e-05	6.21568e-05	6.72412e-05	3.43041e-05	5.45674e-05	7.14037e-06	4.38725e-06	1.52794e-05	8.93569e-06
Chrysoeriol 7-apiosylglucoside	C27H30O15	Flavonoids	3.75648e-06	2.23301e-05	3.17695e-05	1.92854e-05	6.08337e-05	4.13054e-05	4.30878e-05	4.8409e-05	1.40324e-05	2.22177e-05	1.15381e-05	1.59294e-05	9.31856e-05	0.000151869	6.98171e-05	0.000104957
Cinnamyl acetat	C11H12O2	Phenols	1.64412e-05	3.98032e-05	3.94686e-05	3.19044e-05	2.95334e-05	4.37606e-05	6.76207e-05	4.69715e-05	2.02048e-05	1.65565e-05	2.91975e-05	2.19863e-05	4.95512e-05	5.59281e-05	8.11217e-05	6.22003e-05
CYS-GLY;Cysteinylglycine	C5H10N2O3S	Amino acid and derivatives	1.15626e-05	1.58202e-05	1.36919e-05	1.36916e-05	2.97306e-05	2.66979e-05	1.74319e-05	2.46201e-05	1.37547e-05	1.88129e-05	1.70584e-05	1.6542e-05	3.3685e-05	2.29283e-05	4.10596e-05	3.25576e-05
D-alpha-Aminobutyric acid	C4H9NO2	Carboxylic acids and derivatives	0.159848	0.136959	0.135229	0.144012	0.15372	0.0992079	0.0836711	0.1122	0.138629	0.134866	0.147167	0.140221	0.0590487	0.0753365	0.0802415	0.0715422
D-Aspartic acid	C4H7NO4	Alkaloids	0.00299619	0.00280219	0.0028922	0.00289686	0.00266228	0.00234182	0.00237837	0.00246082	0.00234443	0.0026274	0.00249599	0.00248927	0.00340964	0.00331265	0.00311531	0.0032792
D-Fructose 6-phosphate	C6H13O9P	Carbohydrates	2.79075e-05	2.41501e-05	9.66927e-06	2.05756e-05	2.0364e-05	2.49155e-05	2.74811e-05	2.42535e-05	1.29091e-05	2.99547e-05	3.38036e-05	2.55558e-05	1.58549e-05	1.37048e-05	1.81091e-05	1.58896e-05
D-Glucose 6-phosphate;Glucose 6-phosphate	C6H13O9P	Carbohydrates	0.00107831	0.00122113	0.00100685	0.0011021	0.00487276	0.00435982	0.00622622	0.00515293	0.00169538	0.00208695	0.00256188	0.00211474	0.00657746	0.0074335	0.00685872	0.00695656
D-Glutamine	C5H10N2O3	Carboxylic acids and derivatives	0.0128962	0.0127862	0.0145324	0.0134049	0.0108702	0.00900883	0.00948273	0.00978724	0.0182823	0.0184605	0.0161769	0.0176399	0.0354988	0.0344294	0.0260863	0.0320048
DL-Alanine;L-Alanine	C3H7NO2	Alkaloids;Amino acid and derivatives;amino acids	0.00137151	0.00121843	0.00124549	0.00127848	0.00162228	0.00155172	0.00165627	0.00161009	0.00118752	0.00114571	0.00134632	0.00122652	0.00212002	0.0023748	0.00237553	0.00229011
DL-Benzylsuccinic acid	C11H12O4	Phenylpropanoids	0.000207059	0.000165047	0.000212661	0.000194922	0.000321167	0.000157573	0.000183304	0.000220681	0.000361381	0.000257227	0.000211104	0.000276571	0.000163022	0.000105671	0.000111814	0.000126836
D-Sorbitol	C6H14O6	Alcohols and polyols	0.000312535	0.000233674	0.000191551	0.00024592	0.000275644	0.000266575	0.000298206	0.000280142	0.000286206	0.000172106	0.000348625	0.000268979	0.000114716	0.00013733	0.000162007	0.000138018
Fisetin	C15H12O6	flavonoids	6.12936e-05	4.91363e-05	8.66925e-06	3.96997e-05	2.21932e-05	3.39401e-05	2.95212e-05	2.85515e-05	3.15709e-05	3.85441e-05	3.17456e-05	3.39535e-05	1.04935e-05	2.36175e-05	7.26183e-06	1.37909e-05
Fumaric acid	C4H4O4	Organic acids and derivatives	0.000235168	0.000245648	0.000272041	0.000250952	0.000238755	0.000190649	0.000241625	0.000223677	0.000225358	0.000265034	0.000293943	0.000261445	0.000170331	0.000171031	0.000202731	0.000181364
gamma-Diasarone	C24H32O6	Lignans	8.19747e-05	6.41975e-05	5.14784e-05	6.58835e-05	8.51194e-05	3.89766e-05	4.55215e-05	5.65392e-05	5.25369e-05	4.54872e-05	4.32641e-05	4.70961e-05	5.56927e-06	3.06007e-06	5.40654e-07	3.05667e-06
Gemcitabine	C9H11F2N3O4	Pyrimidine nucleosides	0.000115647	6.169e-05	5.51059e-05	7.74811e-05	7.67934e-05	5.90081e-05	0.000110794	8.21986e-05	0.000199161	4.04585e-05	5.43369e-05	9.79854e-05	2.99369e-05	3.36213e-05	1.39486e-05	2.58356e-05
Glycine	C2H5NO2	Alkaloids;amino acids	5.82154e-05	0.000102284	4.28793e-05	6.7793e-05	0.00032654	0.000168466	0.000309214	0.000268073	0.000153967	8.18423e-05	0.000108579	0.000114796	0.000442012	0.000483646	0.000406434	0.000444031
Guggulsterone E&Z	C22H30O3	Steroids	8.29743e-06	1.17762e-05	3.36756e-05	1.79164e-05	2.41256e-05	4.09354e-06	2.91733e-05	1.91308e-05	5.60509e-07	4.65241e-06	8.70179e-06	4.63824e-06	1.61306e-05	4.56773e-05	4.18186e-05	3.45422e-05
Kynurenic acid	C10H7NO3	Alkaloids	0.000473779	0.000526477	0.000584167	0.000528141	0.00240626	0.00207441	0.00212652	0.0022024	0.000196493	0.000216119	0.000220414	0.000211009	0.00407904	0.0041725	0.00396209	0.00407121
L-Asparagine	C4H8N2O3	Amino acid and derivatives;amino acids	0.0210726	0.0182101	0.0212191	0.0201672	0.0158345	0.0138795	0.0153298	0.0150146	0.0122684	0.0124418	0.0116399	0.0121167	0.0716547	0.0692836	0.0727618	0.0712333
L-Aspartic acid	C4H7NO4	Amino acid and derivatives;amino acids	0.00299619	0.00280219	0.0028922	0.00289686	0.00266228	0.00234182	0.00237837	0.00246082	0.00234443	0.0026274	0.00249599	0.00248927	0.00340964	0.00356535	0.00326408	0.00341302
L-Glutamic acid	C5H9NO4	Amino acid and derivatives;amino acids	0.0918429	0.083986	0.0902414	0.0886901	0.0834646	0.0769946	0.0849472	0.0818021	0.0901517	0.0966797	0.0893605	0.092064	0.0476835	0.0480347	0.035686	0.0438014
L-Glutamine	C5H10N2O3	Amino acid and derivatives	0.000565789	0.000473216	0.000452	0.000497002	0.00036133	0.000255577	0.000348729	0.000321879	0.000504731	0.00041904	0.000487841	0.000470538	0.00076709	0.000761908	0.000577418	0.000702139
L-Lysine;L-Glutamine	C6H14N2O2;C5H10N2O3	Amino acid and derivatives;amino acids	0.0128962	0.0127862	0.0145324	0.0134049	0.0108702	0.00900883	0.00948273	0.00978724	0.0182823	0.0184605	0.0161769	0.0176399	0.0354988	0.0344294	0.0260863	0.0320048
L-Ornithine	C5H12N2O2	Amino acid and derivatives;amino acids	0.00503364	0.00444482	0.00499927	0.00482591	0.00284839	0.00306299	0.00330456	0.00307198	0.0041523	0.00467778	0.00503355	0.00462121	0.0151682	0.014371	0.0139476	0.0144956
Meloside A	C27H30O15	Flavonoids	1.81543e-05	1.45219e-05	7.18729e-06	1.32878e-05	9.54622e-05	8.81175e-05	8.51901e-05	8.95899e-05	2.35608e-05	1.33328e-05	3.85704e-05	2.51547e-05	0.000132451	0.00018052	0.000136385	0.000149785
Methyl caffeate acid	C10H10O4	Phenylpropanoids	8.26417e-05	0.000168756	0.000106633	0.000119343	0.000107586	0.000205437	7.4451e-05	0.000129158	0.000130943	0.000127164	0.00014207	0.000133392	9.50308e-05	7.46744e-05	8.63911e-05	8.53655e-05
Methyl cinnamate	C10H10O2	Phenylpropanoids	0.000147215	0.000114833	0.000120018	0.000127355	0.000232055	0.000175663	0.000127591	0.000178436	0.000168646	0.000179858	0.00016803	0.000172178	0.0001124	8.65008e-05	8.70169e-05	9.5306e-05
Nerylacetate	C12H20O2	Monoterpenoids	0.000125524	9.2694e-05	0.00013987	0.000119362	0.000138223	0.000136841	7.97077e-05	0.000118257	0.000154254	0.000200751	0.000125276	0.000160094	6.27454e-05	8.36549e-05	4.9811e-05	6.54038e-05
N-formylmethionine	C6H11NO3S	Amino acid and derivatives	6.65149e-05	3.09749e-05	8.7706e-05	6.17319e-05	0.00018968	0.000116941	0.00010631	0.000137644	5.22924e-05	2.15809e-05	4.58515e-05	3.99083e-05	0.000280417	0.000432015	0.000418609	0.000377014
Nicotinamide	C6H6N2O	Alkaloids	0.000746711	0.00110555	0.000484704	0.000778989	0.0110861	0.00458524	0.00425668	0.00664266	0.000903174	0.000549667	0.00103199	0.000828278	0.00760924	0.0100242	0.0125834	0.0100723
Puerarin	C21H20O9	flavonoids	0.000631449	0.000496551	0.000982142	0.000703381	0.00216939	0.00129877	0.00167344	0.00171387	0.0013805	0.00120185	0.00110812	0.00123016	0.00135229	0.002304	0.00289814	0.00218481
Pyridoxamine 5'-phosphate	C8H13N2O5P	Pyridines and derivatives	4.26858e-05	2.22576e-05	1.67976e-05	2.7247e-05	0.00058101	0.00060819	0.000543798	0.000577666	1.09219e-05	1.33116e-05	7.76305e-06	1.06655e-05	0.00262481	0.00336359	0.00356135	0.00318325
S-Adenosylmethionine	C15H22N6O5S	Amino acid and derivatives	5.84263e-07	0.000140137	3.04231e-05	5.70483e-05	0.000188706	0.000223602	6.34149e-07	0.000137647	3.44941e-05	6.63419e-05	6.07734e-07	3.38146e-05	0.000357274	0.000372049	0.000243894	0.000324405
Saponarin	C27H30O15	Flavonoids	1.17395e-05	1.31765e-05	7.43787e-06	1.07846e-05	2.40384e-05	2.21905e-05	2.59398e-05	2.40562e-05	2.35608e-05	2.31761e-05	3.85704e-05	2.84358e-05	0.000132451	2.74351e-05	0.000136385	9.87568e-05
Schizandrin A	C24H32O6	Lignans	8.41706e-06	5.46113e-07	8.66457e-06	5.87591e-06	5.16452e-05	1.65726e-05	4.31528e-05	3.71236e-05	6.89079e-05	1.63006e-05	6.07734e-07	2.86054e-05	2.85503e-05	0.00011317	2.9622e-05	5.71141e-05
Sciadopitysin	C33H24O10	Flavonoids	0.000219654	0.00035997	0.000225183	0.000268269	0.000105196	0.000148476	0.000176282	0.000143318	0.00010702	0.000144841	0.000149553	0.000133805	0.000342712	0.000263495	0.000141837	0.000249348
Syringaresinol-di-O-glucoside	C34H46O18	Lignans	0.000104952	0.000186396	1.3051e-05	0.000101467	6.3042e-05	5.6769e-07	5.60191e-05	3.98763e-05	3.93798e-06	2.29867e-05	3.02612e-05	1.9062e-05	8.88989e-05	0.000108293	0.000101249	9.94804e-05
Thiamine	C12H16N4OS	Vitamins	6.08301e-05	0.000155778	5.02689e-05	8.89589e-05	0.000255403	0.00018223	0.000101277	0.000179637	9.20429e-05	1.51829e-05	7.57966e-05	6.10075e-05	0.000352118	0.000480255	0.000706029	0.000512801
Torachrysone 8-O-glucoside	C20H24O9	Miscellaneous	0.000124563	5.30591e-05	0.000207832	0.000128485	0.000300515	0.00010659	0.00013018	0.000179095	7.75205e-05	9.7943e-05	9.12527e-05	8.89054e-05	0.000311406	0.000249499	0.000210462	0.000257123
Uridine 5'-diphospho-D-glucose;UDP-D-galactose;Uridine diphosphategalactose	C15H24N2O17P2	Nucleotide and its derivates;Pyrimidine nucleotides	0.00492197	0.00496789	0.00573365	0.00520784	0.00465399	0.00932893	0.0104105	0.00813113	0.00407446	0.00591159	0.00519113	0.00505906	0.00820516	0.0136676	0.0102954	0.0107227
Urocanic acid	C6H6N2O2	Azoles	0.000168046	0.00014833	0.000143597	0.000153324	0.000133787	8.92004e-05	0.000232659	0.000151882	0.000226222	0.00023772	0.00021939	0.000227777	0.000124182	0.000108894	6.33498e-05	9.88086e-05
Vasicinol	C11H12N2O2	Alkaloids	3.13301e-05	1.59682e-05	8.8172e-06	1.87052e-05	3.08065e-05	2.54126e-05	1.63497e-05	2.41896e-05	1.72532e-05	2.41724e-06	1.3149e-05	1.09398e-05	3.77474e-05	2.56993e-05	2.86411e-05	3.06959e-05
Vitamin K1	C31H46O2	Quinones	4.57001e-05	4.40513e-05	3.18567e-05	4.0536e-05	1.84478e-05	6.37745e-05	2.25667e-05	3.49297e-05	2.48198e-05	2.96032e-05	1.91086e-05	2.45106e-05	3.57845e-05	4.8992e-05	5.08724e-05	4.52163e-05
Vitexin 2''-glucoside	C27H30O15	Flavonoids	1.17395e-05	1.45219e-05	7.18729e-06	1.11496e-05	9.54622e-05	8.81175e-05	2.59398e-05	6.98398e-05	2.35608e-05	1.33328e-05	3.85704e-05	2.51547e-05	0.000132451	0.00018052	0.000136385	0.000149785
Wedelolactone	C16H10O7	Coumarins	0.000312619	0.000348456	0.000313675	0.000324917	0.000233575	0.000202594	0.000232675	0.000222948	0.0003012	0.000381308	0.00028289	0.000321799	7.09251e-05	7.32726e-05	5.14067e-05	6.52014e-05
Xanthohumol	C21H22O5	Flavanone	9.73694e-06	8.29476e-06	1.04447e-05	9.49213e-06	1.23335e-05	1.09448e-05	1.61708e-05	1.31497e-05	1.12778e-05	7.88015e-06	1.00846e-05	9.74751e-06	1.71386e-05	1.84879e-05	1.91058e-05	1.82441e-05

## Sheet: Table S6
Table S6: FPKM values of DEGs related to amino acid metabolism and respiration metabolism
Gene ID	sampleA	sampleB	logFC	logCPM	pvalue	J432_CK_1	J432_CK_2	J432_CK_3	J432_CK_mean	J432_D1_1	J432_D1_2	J432_D1_3	J432_D1_mean	J432_D2_1	J432_D2_2	J432_D2_3	J432_D2_mean	J432_D3_1	J432_D3_2	J432_D3_3	J432_D3_mean	Z23_CK_1	Z23_CK_2	Z23_CK_3	Z23_CK_mean	Z23_D1_1	Z23_D1_2	Z23_D1_3	Z23_D1_mean	Z23_D2_1	Z23_D2_2	Z23_D2_3	Z23_D2_mean	Z23_D3_1	Z23_D3_2	Z23_D3_3	Z23_D3_mean
itf00g06060.t1	Z23-D1	J432-D1	1.06084	5.77227	0.00339689	64.5091	55.3593	70.4699	63.4461	34.2526	40.235	41.9752	38.8209	46.7517	32.377	43.7421	40.9569	47.3681	49.9022	37.3717	44.8807	53.8719	68.5044	57.9917	60.1227	37.7148	76.4397	92.3602	68.8382	41.6315	38.7902	33.8639	38.0952	40.5494	42.2683	67.1911	50.0029
itf00g16830.t1	Z23-D1	J432-D1	0.188889	8.66295	0.660301	228.305	218.971	170.195	205.823	301.494	157.37	345.226	268.03	268.161	609.3	506.234	461.231	153.257	98.2128	144.405	131.958	184.324	239.471	64.2043	162.667	292.638	268.19	197.526	252.784	448.925	460.397	582.198	497.173	109.927	197.831	199.092	168.95
itf01g00240.t1	Z23-D1	J432-D1	0.757671	5.43733	0.0447883	13.9245	9.20099	17.003	13.3762	10.9907	15.9263	12.6224	13.1798	22.0645	11.6533	16.7959	16.8379	24.5536	23.2153	20.7896	22.8528	11.7747	14.7464	17.7712	14.7641	10.9071	17.9285	27.6898	18.8418	16.5405	12.3946	11.423	13.4527	23.949	18.2014	22.9901	21.7135
itf01g10320.t1	Z23-D1	J432-D1	0.608924	5.526	0.0836118	15.9837	10.5726	12.7506	13.1023	13.3111	17.7289	18.7977	16.6126	21.9491	13.5455	15.2942	16.9296	15.2082	15.833	15.6636	15.5683	8.74321	14.0004	9.71748	10.8204	12.8442	23.1888	28.3636	21.4655	15.0468	14.6256	15.0509	14.9078	17.5154	16.9546	16.6298	17.0333
itf01g20180.t1	Z23-D1	J432-D1	1.14064	7.13648	0.000397511	77.2316	49.6609	78.9994	68.6306	46.3529	58.5651	54.64	53.186	106.796	69.3779	92.1175	89.4304	87.6344	87.0708	100.226	91.6437	131.173	85.9886	126.319	114.494	72.0554	84.4419	139.106	98.5343	79.563	75.9662	70.2792	75.2694	106.668	84.045	82.9785	91.2304
itf01g26510.t1	Z23-D1	J432-D1	0.698952	6.00734	0.0234294	53.1374	54.6187	65.2894	57.6818	52.6762	55.3037	49.5767	52.5189	57.4886	45.7004	49.3466	50.8452	48.9471	46.0576	47.6804	47.5617	48.6747	66.56	56.0857	57.1068	44.9549	85.9458	85.0012	71.9673	47.7706	42.8719	43.4303	44.6909	59.0627	49.5695	69.2184	59.2835
itf01g33380.t1	Z23-D1	J432-D1	-0.407528	8.49267	0.57425	239.229	79.7722	316.638	211.88	262.6	297.055	360.135	306.597	80.7723	148.156	252.896	160.608	0.864145	1.58108	2.53274	1.65932	40.751	186.56	64.9012	97.404	32.1903	225.728	347.444	201.788	276.785	127.092	170.336	191.404	4.26116	3.46983	3.57237	3.76779
itf02g02690.t1	Z23-D1	J432-D1	0.911387	4.98347	0.034966	40.3144	29.5821	30.8131	33.5699	19.4319	28.4391	25.762	24.5444	33.1887	29.8105	30.3122	31.1038	29.4115	29.4769	28.6807	29.1897	30.5521	38.6605	40.0889	36.4338	18.6572	43.2895	56.0164	39.321	20.6541	22.682	24.6295	22.6552	31.817	28.9894	33.9478	31.5847
itf02g05800.t1	Z23-D1	J432-D1	1.488	1.32248	0.0249477	0.850526	0.335306	0.679643	0.621825	0.686562	0.728803	0.712254	0.709206	1.5979	0.301518	0.818257	0.905891	1.33199	2.56191	1.55785	1.81725	0.36364	1.47757	0.111633	0.650946	0.915712	2.18379	1.98474	1.69475	1.75939	2.00522	1.37906	1.71456	2.95564	2.58202	3.3628	2.96682
itf02g08790.t1	Z23-D1	J432-D1	0.45187	6.03409	0.126662	219.122	160.24	218.155	199.172	141.716	164.884	169.149	158.583	178.824	135.24	149.408	154.491	160.54	172.194	146.049	159.594	177.013	194.558	214.291	195.287	129.826	180.775	237.195	182.599	110.459	116.354	112.16	112.991	111.711	118.402	175.267	135.127
itf02g17280.t1	Z23-D1	J432-D1	0.485225	8.17103	0.299995	143.631	173.704	115.287	144.207	195.42	106.304	220.939	174.221	170.452	373.319	301.557	281.776	88.819	52.9753	75.9403	72.5782	169.139	183.429	60.3634	137.644	265.294	197.844	135.865	199.668	309.676	310.308	378.241	332.741	73.5243	125.392	139.017	112.645
itf03g00400.t1	Z23-D1	J432-D1	0.923954	4.24014	0.0210349	12.4945	10.119	17.2456	13.2864	10.909	10.5579	8.5041	9.99032	17.6606	12.922	16.0249	15.5358	28.8441	28.2713	28.4037	28.5064	15.3893	14.9823	9.77729	13.3829	9.00418	19.4251	19.7213	16.0502	18.8657	19.2563	17.0858	18.4026	32.3594	44.6967	36.5612	37.8724
itf03g07640.t1	Z23-D1	J432-D1	0.526675	5.04436	0.112989	13.1775	9.12689	12.8774	11.7273	11.2255	14.1252	15.5435	13.6314	27.1681	21.1039	25.859	24.7103	52.5915	82.0138	70.4939	68.3664	11.6684	14.2888	9.96492	11.974	10.9005	19.7492	19.074	16.5746	25.3727	29.4778	31.1509	28.6672	62.3816	69.8963	55.6447	62.6409
itf03g08550.t2	Z23-D1	J432-D1	-0.372801	4.8735	0.571109	17.9615	11.3227	22.7851	17.3564	16.1423	17.1692	19.1644	17.492	11.5474	19.1812	19.941	16.8899	17.8019	18.9069	23.4425	20.0504	14.9208	5.73684	9.9653	10.2076	19.979	4.0616	7.92469	10.6551	2.64042	4.9255	0.916499	2.82747	5.13635	6.44906	8.91567	6.83369
itf03g20670.t1	Z23-D1	J432-D1	0.694007	4.61872	0.0858323	13.8594	8.97079	12.5698	11.8	10.2023	14.1323	9.84475	11.3931	12.6127	8.30087	11.972	10.9619	11.4799	13	11.4544	11.9781	11.0968	13.2036	16.9317	13.7441	9.81764	13.1994	23.5643	15.5271	9.83764	8.22959	9.35379	9.14034	11.6568	11.3394	12.2683	11.7548
itf03g30930.t1	Z23-D1	J432-D1	0.772703	4.00102	0.0350098	10.0493	8.66208	8.5541	9.08848	8.09984	8.36224	7.80781	8.08996	11.4444	7.68341	8.12335	9.08371	8.44539	8.68234	6.7667	7.96481	6.33694	10.5634	8.34671	8.41569	8.14795	14.9371	11.7713	11.6188	6.46834	7.598	8.5369	7.53442	8.17836	8.07206	9.37994	8.54345
itf04g08770.t1	Z23-D1	J432-D1	0.721885	4.34954	0.205399	19.8507	17.9274	15.517	17.765	15.4651	14.5617	15.0909	15.0392	14.6304	15.7189	13.8225	14.7239	22.0081	19.0975	21.0406	20.7154	12.5369	19.3215	14.6814	15.5133	6.42049	29.8714	27.8749	21.3889	16.2272	14.7071	15.0638	15.3327	18.8477	20.2987	25.2918	21.4794
itf04g13320.t1	Z23-D1	J432-D1	1.27376	5.85146	0.0160107	20.1908	9.77781	18.6635	16.2107	16.908	22.7139	17.6123	19.0781	52.3253	21.3654	28.6733	34.1213	41.9695	43.415	41.6807	42.355	11.643	25.5997	10.0899	15.7775	12.9439	44.3658	61.4681	39.5926	40.7929	31.175	31.421	34.463	44.2649	27.7829	40.2882	37.4453
itf04g13490.t1	Z23-D1	J432-D1	0.541231	6.90773	0.0924372	48.1876	32.9729	45.162	42.1075	38.5498	48.3526	36.1254	41.0093	45.9063	38.1182	42.8839	42.3028	39.4392	42.554	43.2167	41.7367	48.0605	52.2775	40.7413	47.0264	30.5058	57.9577	62.4286	50.2974	45.2956	42.5838	45.1948	44.3581	40.6598	43.9902	37.9098	40.8533
itf04g25790.t1	Z23-D1	J432-D1	0.880097	5.0171	0.0833192	14.1561	8.20407	15.7799	12.7134	6.40655	15.9624	7.8406	10.0699	12.0971	10.9402	14.7291	12.5888	26.7206	23.2535	22.1572	24.0437	17.8179	14.2049	34.7305	22.2511	8.21008	14.543	24.0222	15.5917	7.67703	7.94363	8.20439	7.94168	14.2234	22.6539	25.5713	20.8162
itf04g33120.t1	Z23-D1	J432-D1	0.505269	5.77438	0.365922	25.4872	19.3557	24.5168	23.1199	15.464	21.7332	17.7532	18.3168	29.1054	16.3161	20.7219	22.0478	22.6648	22.1202	23.8278	22.871	12.6652	27.0009	1.66239	13.7762	6.43467	26.5194	34.1426	22.3656	22.4029	20.2776	17.8799	20.1868	18.6793	17.8409	21.2074	19.2426
itf05g01940.t1	Z23-D1	J432-D1	0.818769	4.94735	0.0390155	14.5667	10.7443	15.1539	13.4883	7.5359	13.9648	10.1259	10.5422	14.9129	10.3867	11.7065	12.3354	23.3102	21.8295	19.0717	21.4038	18.3404	15.5082	25.6368	19.8285	10.7316	13.4214	22.6339	15.5956	11.9737	9.82835	10.7823	10.8615	19.2336	30.1115	25.3528	24.8993
itf05g04430.t1	Z23-D1	J432-D1	0.583067	6.21991	0.0423265	13.329	8.88129	11.3699	11.1934	13.6743	17.9513	16.2573	15.961	24.3155	15.7055	19.1491	19.7234	19.7198	19.41	24.7149	21.2816	12.1622	15.7455	8.48628	12.1313	14.4666	20.9908	24.7321	20.0632	20.8345	22.7784	23.5955	22.4028	18.3135	21.2092	17.117	18.8799
itf05g15670.t1	Z23-D1	J432-D1	0.252244	5.12614	0.404339	11.316	9.35315	9.49449	10.0545	10.9161	13.4922	13.19	12.5328	13.2751	10.2755	15.5185	13.023	13.6443	15.4425	14.5682	14.5517	10.1322	12.4254	10.5139	11.0238	9.50428	11.9044	16.1494	12.5194	14.1628	15.5079	13.8994	14.5234	14.5368	13.3409	13.0376	13.6384
itf05g20310.t1	Z23-D1	J432-D1	0.66882	6.50115	0.0191256	96.9763	82.9172	91.9983	90.6306	82.9581	77.2607	74.2794	78.166	81.5597	66.0468	78.5541	75.3869	76.023	73.7262	61.3361	70.3618	71.3582	90.1887	89.7203	83.7557	71.9243	117.331	124.745	104.667	70.6812	68.1703	60.5436	66.465	80.3551	78.0402	82.3132	80.2362
itf05g26080.t1	Z23-D1	J432-D1	-0.0462197	2.01731	0.940599	5.26648	4.53643	1.86269	3.88853	9.70388	7.66855	11.4165	9.5963	10.0797	8.83122	9.11762	9.34284	10.6864	17.3211	10.9731	12.9935	2.61841	6.12887	1.16594	3.30441	7.82189	8.55304	6.7767	7.71721	17.6909	11.0298	8.71908	12.4799	15.1178	15.6071	20.3803	17.0351
itf05g27330.t1	Z23-D1	J432-D1	0.919454	8.06632	0.0101067	118.379	75.0351	128.342	107.252	92.8321	103.762	118.411	105.002	148.908	89.8456	151.66	130.138	112.481	103.811	117.911	111.401	103.492	132.109	86.9668	107.523	99.0394	165.805	241.405	168.75	127.792	110.507	112.261	116.853	109.333	93.7764	95.8401	99.6498
itf05g27390.t1	Z23-D1	J432-D1	1.18552	4.12866	0.01634	10.0676	3.23781	6.12464	6.47667	4.7816	6.98907	6.05278	5.94115	12.6215	5.83347	7.68127	8.71206	11.4303	13.7067	9.93244	11.6898	2.94274	4.91987	2.45792	3.44018	5.38597	11.0754	18.1045	11.5219	8.38907	11.4825	10.6782	10.1832	10.684	9.69695	13.501	11.294
itf06g03510.t1	Z23-D1	J432-D1	0.992498	6.63505	0.000852551	97.3279	89.2014	97.3253	94.6182	62.5011	86.4991	68.433	72.4777	112.706	73.4886	91.036	92.4103	87.4209	85.2966	95.7126	89.4767	120.365	102.031	140.976	121.124	90.3881	114.356	157.208	120.651	70.4008	61.0582	61.6962	64.3851	92.5651	66.4049	87.5727	82.1809
itf06g07060.t1	Z23-D1	J432-D1	0.360736	4.82811	0.235165	17.3227	12.6847	15.6038	15.2037	13.9001	16.8116	14.2628	14.9915	18.8585	11.2201	14.3302	14.803	17.1968	20.4752	16.8745	18.1821	18.2943	13.9223	17.5191	16.5786	11.625	16.8449	19.9776	16.1492	10.106	10.3902	10.995	10.4971	11.2809	12.0214	14.7238	12.6753
itf06g08660.t1	Z23-D1	J432-D1	-0.157425	3.3511	0.826628	5.63259	6.09399	5.41193	5.71283	9.65911	10.3448	8.86084	9.6216	8.35464	7.83616	7.73597	7.97559	7.75276	9.90099	6.6713	8.10835	10.3445	8.36188	11.5827	10.0963	13.0922	3.14122	4.01779	6.75041	9.01208	8.14046	5.37767	7.51007	9.57455	8.12886	7.17583	8.29308
itf06g16340.t1	Z23-D1	J432-D1	1.17797	6.53267	0.00184648	28.5128	16.5251	21.8776	22.3052	23.5504	33.5503	28.3321	28.4776	50.306	30.7778	44.1666	41.7501	41.0811	43.0947	47.8515	44.0091	28.595	39.4096	23.9393	30.648	29.1858	58.4476	76.2765	54.6366	43.6906	46.1261	44.5168	44.7778	37.5392	38.7447	36.6788	37.6542
itf06g17710.t1	Z23-D1	J432-D1	0.666883	4.0916	0.0475248	5.93201	3.13286	7.21603	5.42697	5.46099	6.56426	5.08447	5.70324	8.6865	5.98867	7.75476	7.47664	8.47552	10.4193	8.58129	9.15872	6.72695	8.23993	7.51552	7.49413	5.89231	8.37627	8.40211	7.5569	8.47899	7.67946	6.62892	7.59579	8.18847	9.62673	9.20334	9.00618
itf06g18760.t1	Z23-D1	J432-D1	0.302733	7.00388	0.283451	42.4427	31.0049	45.5435	39.6637	35.6961	46.0848	34.5202	38.767	38.4599	29.544	35.0677	34.3572	41.6051	40.939	40.1062	40.8834	32.7368	48.9486	31.0008	37.5621	29.2003	41.5111	49.3421	40.0178	32.8776	30.1563	27.8682	30.3007	30.0739	27.8334	28.6349	28.8474
itf06g24490.t1	Z23-D1	J432-D1	0.915231	5.84604	0.0135347	43.5459	37.9753	44.9144	42.1452	43.8462	37.598	38.142	39.8621	73.4317	51.0232	60.4189	61.6246	58.5462	59.4178	49.6387	55.8676	37.9537	41.3599	42.8042	40.7059	33.317	79.4718	79.2233	64.004	49.2071	48.372	49.5309	49.0367	56.9404	49.2471	66.224	57.4705
itf06g25530.t1	Z23-D1	J432-D1	1.37947	3.5738	0.153653	4.9515	1.85108	4.15856	3.65371	2.16758	5.44457	2.27519	3.29578	3.4586	2.1901	2.81162	2.82011	2.65474	2.96028	2.70678	2.77393	0.677574	3.96018	0.687014	1.77492	0.708773	7.90274	13.5778	7.39643	1.5859	2.7719	1.97217	2.10999	0.868267	0.693521	1.14614	0.902642
itf06g26210.t1	Z23-D1	J432-D1	1.72	5.68539	0.015348	15.5993	8.23609	13.1544	12.3299	8.76958	19.1769	9.76181	12.5694	16.917	8.37645	13.2488	12.8474	4.85548	4.90747	5.48154	5.0815	16.9088	19.2437	18.5908	18.2478	8.58034	31.1888	66.7952	35.5214	25.7277	23.9869	17.5011	22.4053	18.0076	14.1367	14.435	15.5264
itf07g02470.t1	Z23-D1	J432-D1	0.429486	4.92917	0.205312	50.8986	38.351	48.2032	45.8176	40.0797	38.865	36.7485	38.5644	36.4254	30.1637	33.5512	33.3801	36.9702	29.5956	32.3648	32.9769	38.8667	53.4573	42.6118	44.9786	26.844	47.029	57.9683	43.9471	30.3464	31.8976	36.1572	32.8004	33.2168	37.4369	36.0272	35.5603
itf07g03920.t1	Z23-D1	J432-D1	1.07116	9.07914	0.0155098	312.212	239.905	407.33	319.816	202.401	241.312	256.132	233.282	325.629	184.954	287.877	266.153	190.54	171.064	228.649	196.751	329.414	356.549	338.101	341.354	189.381	408.048	661.376	419.602	291.323	238.127	247.446	258.965	236.472	190.164	185.989	204.208
itf07g09740.t1	Z23-D1	J432-D1	0.289375	3.33687	0.499799	18.6015	12.6553	18.5417	16.5995	17.5825	15.4705	16.7999	16.6176	15.5539	14.987	17.8871	16.1427	17.1605	16.6914	11.195	15.0156	12.7688	12.9304	12.5116	12.7369	10.9416	19.9075	20.68	17.1764	16.7773	9.65146	9.97706	12.1353	13.4888	10.7403	14.3889	12.8726
itf07g09750.t1	Z23-D1	J432-D1	0.836096	3.2605	0.074729	29.5217	21.3678	23.326	24.7385	11.7824	16.8575	17.3854	15.3417	24.6694	22.0952	17.3035	21.3561	16.8189	14.8863	10.4928	14.066	11.2215	21.6399	19.3629	17.4081	15.3219	21.4003	32.7069	23.143	7.05089	17.3454	14.5844	12.9936	10.4865	16.9886	21.1905	16.2219
itf07g11180.t1	Z23-D1	J432-D1	0.409101	3.9107	0.333075	3.42341	1.78779	2.91554	2.70891	3.60487	5.85842	3.03961	4.16763	3.94023	3.90775	3.72272	3.8569	2.94303	3.8673	3.27188	3.36074	4.21558	7.69281	3.99268	5.30036	4.95417	3.84836	4.7202	4.50758	6.07931	6.04007	4.28665	5.46868	5.84684	6.88532	5.98138	6.23785
itf08g03420.t1	Z23-D1	J432-D1	0.284135	5.68288	0.492144	72.1424	54.1209	81.6645	69.3093	57.7719	75.8821	52.7668	62.1402	48.4845	26.2123	27.3113	34.0027	47.5216	61.5626	49.8382	52.9741	48.0517	86.1581	55.8732	63.361	29.7909	74.9665	88.0182	64.2585	37.9904	27.8865	28.8231	31.5667	44.5432	41.5524	69.4156	51.8371
itf08g04600.t1	Z23-D1	J432-D1	1.21185	7.66998	0.0974553	69.175	27.8052	90.156	62.3788	91.5707	78.0143	75.2296	81.6049	9.89058	24.5569	38.4459	24.2978	0.789092	0.539288	1.04592	0.791432	8.21467	68.8784	6.26777	27.7869	24.8603	241.086	227.269	164.405	115.099	75.9484	121.954	104.334	2.94927	2.52968	3.06391	2.84762
itf08g06030.t1	Z23-D1	J432-D1	1.10404	7.65733	0.000313134	42.4771	35.167	46.6602	41.4348	39.4426	45.3489	59.7551	48.1822	47.557	49.7716	52.6283	49.9856	36.2818	33.6023	39.742	36.542	58.3403	59.3291	54.1041	57.2579	67.204	94.4978	99.5904	87.0974	71.8583	88.1484	84.923	81.6432	37.5961	43.5511	41.6201	40.9224
itf08g08280.t1	Z23-D1	J432-D1	0.665343	6.78127	0.0414087	68.6237	40.926	67.2179	58.9225	53.8907	71.2131	58.8863	61.33	99.7678	60.3048	68.0166	76.0297	78.5131	75.8922	67.1314	73.8455	48.0849	77.63	55.7844	60.4998	49.6415	90.1197	106.538	82.0998	77.2827	65.4355	69.11	70.6094	64.6289	54.5449	67.7182	62.2973
itf08g10210.t1	Z23-D1	J432-D1	0.871851	5.59732	0.0579587	26.602	26.4197	27.2007	26.7408	21.3246	32.7226	21.8737	25.307	49.518	21.7712	28.4538	33.2477	29.4989	30.7646	34.6388	31.6341	24.449	34.9089	25.6614	28.3397	17.4086	39.6228	61.1262	39.3859	26.4791	28.5777	29.0234	28.0267	29.876	31.5931	29.7434	30.4042
itf08g10320.t1	Z23-D1	J432-D1	0.437497	4.82207	0.130862	21.4417	16.2652	22.2497	19.9855	22.4326	23.0922	20.3239	21.9496	20.6401	19.7626	20.7692	20.3906	24.7861	21.471	19.8644	22.0405	19.5796	29.9675	22.7916	24.1129	18.9973	26.0965	29.5808	24.8915	26.7532	23.59	21.3798	23.9077	24.7028	28.695	27.2598	26.8859
itf08g10330.t1	Z23-D1	J432-D1	0.193709	3.61019	0.606786	10.37	4.44944	7.12479	7.31475	8.46786	11.5356	8.86632	9.62325	9.67958	10.6094	12.3892	10.8927	13.5613	10.7493	13.652	12.6542	7.37324	6.80757	4.49048	6.22376	7.80723	8.90822	10.7101	9.14184	11.7718	13.637	12.0512	12.4867	11.237	14.8344	12.0964	12.7226
itf08g14450.t1	Z23-D1	J432-D1	1.2479	5.82501	0.0201212	15.9283	8.28933	16.0564	13.4247	14.8004	24.1103	14.7173	17.876	19.9789	10.1511	14.8955	15.0085	11.2622	22.1815	14.1517	15.8651	11.5367	40.7115	8.94259	20.3969	15.665	27.2401	65.5242	36.1431	11.8421	7.1818	9.33662	9.4535	12.7122	12.8728	12.2091	12.598
itf09g00890.t1	Z23-D1	J432-D1	0.905728	11.1493	0.00992661	780.934	630.619	691.284	700.946	813.026	612.182	1136.06	853.758	1139.69	1518.55	1353.26	1337.17	783.397	669.224	836.919	763.18	894.643	816.953	663.536	791.71	1200.16	1566.53	1256.12	1340.94	1720.56	1769.96	1500.23	1663.59	783.015	878.482	1075.3	912.266
itf09g04750.t1	Z23-D1	J432-D1	1.53741	3.39904	0.00499079	4.89272	1.88705	5.32541	4.03506	2.75152	3.90978	3.21642	3.29257	7.04818	4.01071	5.64378	5.56756	7.28587	6.55362	8.83503	7.55817	2.9506	7.18325	5.10083	5.07823	3.74972	7.67896	13.0546	8.16111	7.76326	8.13404	6.08263	7.32664	8.51464	4.57473	9.01744	7.36893
itf09g10030.t1	Z23-D1	J432-D1	0.57736	4.5405	0.114981	33.8296	27.5648	31.7648	31.053	24.6163	19.6238	24.045	22.7617	25.8931	17.2553	20.1145	21.0876	27.8314	27.8158	21.087	25.5781	21.4804	30.0089	35.3783	28.9559	18.2001	36.9932	31.1206	28.7713	16.5204	18.2773	16.6884	17.1621	25.5632	23.7594	33.6641	27.6622
itf10g22440.t1	Z23-D1	J432-D1	0.488922	3.47792	0.352252	26.5412	18.8616	23.7202	23.041	20.3549	22.1381	16.8264	19.7731	30.3354	15.9833	23.3029	23.2072	20.8937	21.9348	14.9001	19.2428	11.476	23.6487	18.7903	17.9716	10.0162	26.6762	34.3896	23.694	17.2057	14.2871	14.383	15.2919	20.4413	19.1511	21.6278	20.4068
itf10g23490.t2	Z23-D1	J432-D1	1.22586	5.39245	0.00830505	17.5586	42.2122	14.8211	24.864	18.3889	13.8129	15.9635	16.0551	33.0088	39.9956	24.5238	32.5094	16.0079	14.6754	13.8597	14.8477	24.0042	30.6117	15.0276	23.2145	28.5138	48.5096	16.5674	31.1969	28.5667	54.0141	35.1031	39.228	23.1206	26.0385	23.3116	24.1569
itf11g08130.t1	Z23-D1	J432-D1	1.0756	6.35095	0.000643037	99.5788	93.4467	126.753	106.593	67.0917	79.1029	66.7468	70.9805	64.0601	60.1278	64.9406	63.0428	57.9015	50.9943	36.7869	48.5609	106.711	122.573	126.23	118.505	80.1063	131.655	166.733	126.165	47.9963	44.7837	46.0947	46.2916	65.9061	65.0487	77.1601	69.3716
itf11g08720.t1	Z23-D1	J432-D1	0.653622	5.48815	0.0351476	21.005	15.1456	17.8051	17.9852	14.03	15.494	15.7206	15.0815	21.4395	13.911	16.233	17.1945	18.1634	18.2017	16.9652	17.7768	19.7365	19.6352	20.6199	19.9972	13.4624	20.0389	26.5649	20.0221	15.0001	16.7948	13.8549	15.2166	19.348	16.801	20.293	18.814
itf11g09720.t1	Z23-D1	J432-D1	0.168042	3.29681	0.73416	4.20966	9.63275	3.18579	5.67607	8.96516	5.7346	3.88054	6.19343	4.28554	5.07531	3.71087	4.35724	3.64726	7.66455	6.21866	5.84349	11.345	5.71062	6.58657	7.88071	5.15344	5.18296	7.0272	5.78787	6.27391	6.58403	7.30925	6.7224	5.83121	4.56285	5.32633	5.24013
itf11g09730.t1	Z23-D1	J432-D1	0.628446	5.13951	0.143554	42.5835	24.4973	31.0946	32.7251	23.6396	29.9784	23.9265	25.8482	22.3946	17.7926	24.7933	21.6601	19.3845	19.8538	15.8728	18.3704	18.3349	20.8052	18.621	19.2537	15.3147	37.9703	48.8393	34.0414	13.3196	12.6777	16.6542	14.2172	15.5673	16.9897	19.4036	17.3202
itf11g10880.t1	Z23-D1	J432-D1	1.12977	3.72372	0.0731874	5.13061	2.42434	3.77572	3.77689	6.39034	5.18395	6.01172	5.862	7.49885	4.68833	6.12195	6.10304	1.90362	1.14502	1.69128	1.57997	0.879157	10.5273	0.719594	4.04201	3.12254	13.3802	16.8169	11.1065	5.83709	9.06952	6.99975	7.30212	1.51653	1.42881	3.19644	2.04726
itf11g12280.t1	Z23-D1	J432-D1	1.08869	3.84332	0.121724	4.50788	2.93456	5.50426	4.31557	5.63685	7.27002	6.9574	6.62143	3.3205	5.77759	4.98499	4.69436	3.43069	3.08375	4.05256	3.52233	1.86078	10.1984	2.30547	4.78821	2.48234	17.0195	17.1018	12.2012	10.9098	12.0978	11.3556	11.4544	11.4756	13.8821	16.1294	13.829
itf11g12980.t1	Z23-D1	J432-D1	0.654019	6.46061	0.0207852	57.7327	42.383	52.2339	50.7832	39.8375	46.4589	39.3707	41.889	51.1308	38.1977	42.2993	43.8759	47.3505	46.6564	44.9295	46.3121	50.2519	59.2274	54.0594	54.5129	40.3252	54.5765	70.9595	55.2871	39.4469	39.1721	41.9211	40.18	34.2635	42.2313	43.0504	39.8484
itf11g14460.t1	Z23-D1	J432-D1	0.759857	4.9425	0.0153901	14.888	10.144	14.3512	13.1277	14.5071	15.652	12.5946	14.2512	17.7271	14.3249	17.6403	16.5641	16.5118	14.757	16.8787	16.0492	15.9367	13.966	12.3268	14.0765	15.2589	18.5082	26.884	20.217	18.7741	19.5193	18.6877	18.9937	16.1146	16.6579	17.375	16.7158
itf11g18500.t1	Z23-D1	J432-D1	0.486713	6.07619	0.105261	39.7878	32.0101	35.3803	35.7261	27.473	35.9929	30.5357	31.3339	29.6009	25.1466	27.4724	27.4066	22.7429	24.6897	21.4261	22.9529	32.4661	35.7034	36.8072	34.9922	25.4786	37.3176	47.8849	36.8937	20.4286	22.0559	22.4321	21.6389	16.8771	20.5266	22.9804	20.1281
itf11g18580.t1	Z23-D1	J432-D1	1.0854	5.05663	0.00826479	30.1726	26.3067	32.412	29.6305	26.3443	26.6294	28.7703	27.248	55.4279	39.6931	38.6786	44.5999	45.2666	42.5327	53.0167	46.9387	22.4019	33.2901	22.0377	25.9099	23.4834	59.3948	65.2916	49.3899	64.0666	51.1299	49.3182	54.8383	93.4326	74.2313	72.6606	80.1082
itf12g11920.t1	Z23-D1	J432-D1	1.42054	4.83394	0.000333626	29.7544	33.9683	36.4789	33.4005	26.0261	26.4316	25.3671	25.9416	37.025	31.1363	33.3111	33.8242	36.7165	36.0715	21.9885	31.5922	29.1228	58.9534	46.691	44.9224	29.9902	73.9772	73.3514	59.1063	35.4277	35.9894	29.9463	33.7878	59.3952	56.2235	70.5861	62.0682
itf12g18350.t1	Z23-D1	J432-D1	0.14672	3.81393	0.761419	11.9357	7.86616	12.2537	10.6852	10.3123	10.3306	10.3669	10.3366	7.36018	6.07375	8.18572	7.20655	6.58603	6.80684	4.94468	6.11252	6.57068	11.6665	9.25285	9.16335	4.4574	10.6498	14.2478	9.785	7.5141	8.03946	7.79898	7.78418	5.40989	6.12506	6.40275	5.97923
itf12g26930.t1	Z23-D1	J432-D1	0.836249	5.15023	0.00543026	40.8707	36.4003	44.9553	40.7421	36.8865	32.0377	34.5225	34.4822	30.3956	25.0263	29.6303	28.3508	26.8948	30.2226	20.8336	25.9837	38.6385	44.0818	39.2235	40.6479	37.1551	54.3949	64.0203	51.8567	27.9559	29.0837	28.7935	28.611	29.0305	30.1678	34.8168	31.3384
itf13g16690.t1	Z23-D1	J432-D1	0.623428	6.08568	0.0667224	42.8746	37.521	48.6112	43.0023	35.4664	39.6798	36.2148	37.1203	44.3911	28.7091	39.8426	37.6476	45.4081	45.2992	39.1043	43.2705	45.8487	45.897	41.9594	44.5684	27.2893	54.6822	63.4544	48.4753	30.974	31.1521	33.4389	31.855	38.8487	40.3873	45.2185	41.4848
itf13g18060.t1	Z23-D1	J432-D1	0.572526	6.99344	0.135403	61.0852	39.4535	58.6142	53.051	46.3564	53.4429	32.6254	44.1415	63.5878	35.3884	33.0681	44.0148	54.7676	44.5167	56.5268	51.937	36.8776	34.163	29.1786	33.4064	31.8966	52.7553	81.5598	55.4039	75.3112	49.5564	50.8964	58.588	52.684	29.2778	38.9164	40.2927
itf14g00070.t1	Z23-D1	J432-D1	0.405776	5.82534	0.239947	72.8967	67.9338	89.1535	76.6614	60.0755	71.8065	51.8836	61.2552	63.8185	48.2691	54.6783	55.5886	59.9427	50.6669	46.2344	52.2814	61.1905	73.0063	76.463	70.2199	38.7922	82.6134	84.1798	68.5285	40.5902	36.2642	40.4215	39.092	38.1951	46.8786	59.2861	48.1199
itf15g00980.t1	Z23-D1	J432-D1	0.969892	7.54008	0.00791177	91.2159	72.1715	88.5928	83.9934	53.0389	81.5925	63.5833	66.0716	112.525	62.5395	85.48	86.848	75.7922	78.3773	78.6985	77.6226	131.717	105.746	149.81	129.091	64.703	106.612	156.461	109.259	89.2185	75.6609	77.3687	80.7494	83.6925	70.8737	80.995	78.5204
itf15g04890.t1	Z23-D1	J432-D1	0.706203	5.14691	0.0204061	88.7543	70.3512	94.2457	84.4504	68.9662	76.4711	70.5305	71.9893	59.0964	63.566	70.201	64.2878	64.5898	52.6193	45.0344	54.0811	78.2877	95.564	80.3737	84.7418	65.852	113.104	117.852	98.9359	67.3231	69.3037	53.3053	63.3107	49.9171	61.8714	62.2752	58.0212
itf15g06870.t1	Z23-D1	J432-D1	0.692388	3.78431	0.165701	3.64399	1.65852	2.8634	2.72197	3.92439	4.07931	3.96797	3.99056	5.92126	2.58718	3.68282	4.06375	1.38622	1.7775	3.27913	2.14762	1.60689	3.2398	0.686753	1.84448	2.4423	5.71995	8.39083	5.51769	3.14244	4.48681	4.124	3.91775	1.44469	2.1268	1.99685	1.85611

## Sheet: Table S7
Table S7: Details of DAMs related to amino acid metabolism and respiration metabolism;
compound name	KEGG_ID	FORMULA	CLASS_EN	J432-CK-1	J432-CK-2	J432-CK-3	Mean J_CK	J432-D3-1	J432-D3-2	J432-D3-3	Mean J_D3	Z23-CK-1	Z23-CK-2	Z23-CK-3	Mean Z_CK	Z23-D3-1	Z23-D3-2	Z23-D3-3	Mean Z_D3
beta-Alanine	C00099	C3H7NO2	amino acids	0.000904644	0.000297138	0.000139177	0.000446986	0.000512755	0.000181124	0.001006	0.000566627	0.000549699	0.000156759	0.000219741	0.000308733	0.000660443	0.00021454	0.000172649	0.000349211
D-Fructose 6-phosphate	C00085	C6H13O9P	Carbohydrates	2.79075e-05	2.41501e-05	9.66927e-06	2.05756e-05	2.0364e-05	2.49155e-05	2.74811e-05	2.42535e-05	1.29091e-05	2.99547e-05	3.38036e-05	2.55558e-05	1.58549e-05	1.37048e-05	1.81091e-05	1.58896e-05
D-Glucose 6-phosphate;Glucose 6-phosphate	C00092	C6H13O9P	Carbohydrates	0.00107831	0.00122113	0.00100685	0.0011021	0.00487276	0.00435982	0.00622622	0.00515293	0.00169538	0.00208695	0.00256188	0.00211474	0.00657746	0.0074335	0.00685872	0.00695656
DL-Norvaline	C01826	C5H11NO2	Amino acid and derivatives	0.0238835	0.01931	0.0202041	0.0211325	0.00404055	0.00405911	0.00304309	0.00371425	0.019131	0.0183708	0.0148303	0.017444	0.00510988	0.00180872	0.00184191	0.00292017
Fumaric acid	C00122	C4H4O4	Organic acids and derivatives	0.000235168	0.000245648	0.000272041	0.000250952	0.000238755	0.000190649	0.000241625	0.000223677	0.000225358	0.000265034	0.000293943	0.000261445	0.000170331	0.000171031	0.000202731	0.000181364
L-Arginine	C00062	C6H14N4O2	Amino acid and derivatives;amino acids	0.35769	0.318719	0.307176	0.327862	0.0124263	0.0116313	0.00965326	0.011237	0.511906	0.534192	0.538951	0.52835	0.0742883	0.0826677	0.0717063	0.0762208
L-Asparagine	C00152	C4H8N2O3	Amino acid and derivatives;amino acids	0.0210726	0.0182101	0.0212191	0.0201672	0.0158345	0.0138795	0.0153298	0.0150146	0.0122684	0.0124418	0.0116399	0.0121167	0.0716547	0.0692836	0.0727618	0.0712333
L-Aspartic acid	C00049	C4H7NO4	Amino acid and derivatives;amino acids	0.00299619	0.00280219	0.0028922	0.00289686	0.00266228	0.00234182	0.00237837	0.00246082	0.00234443	0.0026274	0.00249599	0.00248927	0.00340964	0.00356535	0.00326408	0.00341302
L-Citruline;L-Citrulline	C00327	C6H13N3O3	Amino acid and derivatives;amino acids	0.0111178	0.0120443	0.0133006	0.0121542	0.00180022	0.00186796	0.00190839	0.00185886	0.0172243	0.0214184	0.020201	0.0196146	0.00487846	0.0045675	0.00877515	0.0060737
L-Glutamine	C00064	C5H10N2O3	Amino acid and derivatives	0.000565789	0.000473216	0.000452	0.000497002	0.00036133	0.000255577	0.000348729	0.000321879	0.000504731	0.00041904	0.000487841	0.000470538	0.00076709	0.000761908	0.000577418	0.000702139
L-Lysine;L-Glutamine	C00047;C00064	C6H14N2O2;C5H10N2O3	Amino acid and derivatives;amino acids	0.0128962	0.0127862	0.0145324	0.0134049	0.0108702	0.00900883	0.00948273	0.00978724	0.0182823	0.0184605	0.0161769	0.0176399	0.0354988	0.0344294	0.0260863	0.0320048
L-Ornithine	C01602;C00077	C5H12N2O2	Amino acid and derivatives;amino acids	0.00503364	0.00444482	0.00499927	0.00482591	0.00284839	0.00306299	0.00330456	0.00307198	0.0041523	0.00467778	0.00503355	0.00462121	0.0151682	0.014371	0.0139476	0.0144956

## Sheet: Table S8
Table S8: FPKM values of DEGs related to antioxidant systems;
Gene ID	sampleA	sampleB	logFC	logCPM	pvalue	J432_CK_1	J432_CK_2	J432_CK_3	J432_CK_mean	J432_D1_1	J432_D1_2	J432_D1_3	J432_D1_mean	J432_D2_1	J432_D2_2	J432_D2_3	J432_D2_mean	J432_D3_1	J432_D3_2	J432_D3_3	J432_D3_mean	Z23_CK_1	Z23_CK_2	Z23_CK_3	Z23_CK_mean	Z23_D1_1	Z23_D1_2	Z23_D1_3	Z23_D1_mean	Z23_D2_1	Z23_D2_2	Z23_D2_3	Z23_D2_mean	Z23_D3_1	Z23_D3_2	Z23_D3_3	Z23_D3_mean
itf00g50600.t1	Z23-D1	J432-D1	1.95903	6.04671	0.0220324	48.5607	37.4178	85.8307	57.2697	8.46471	19.9972	27.8546	18.7722	13.9385	13.5271	13.8642	13.7766	1.54237	1.67149	2.06362	1.75916	41.2617	89.9746	38.5451	56.5938	9.84462	67.5619	114.108	63.8382	12.4928	20.0832	17.4767	16.6842	0.605779	1.33045	1.72416	1.22013
itf01g08020.t1	Z23-D1	J432-D1	-0.444248	0.750886	0.728961	0.323763	2.74142	0.660489	1.24189	0.986381	2.04171	3.04191	2.02333	4.73007	2.29331	3.38329	3.46889	4.0808	9.56328	3.99288	5.87899	0.205807	1.15122	0.175895	0.510973	0.484474	3.21407	0.111719	1.27009	1.94255	3.53477	2.53022	2.66918	4.13149	7.20312	6.34044	5.89168
itf01g09650.t1	Z23-D1	J432-D1	0.625874	5.24878	0.177412	17.0742	8.95787	15.073	13.7017	12.7416	16.7063	19.0904	16.1795	21.9813	17.6744	22.7533	20.803	13.4235	16.9808	11.9336	14.1126	5.29882	16.8452	6.2857	9.47656	8.8522	26.6316	28.7236	21.4024	18.0132	15.0491	20.2333	17.7652	15.0782	11.2686	14.2157	13.5208
itf01g09650.t2	Z23-D1	J432-D1	1.58762	3.2158	0.00238116	3.39187	3.21998	3.92566	3.5125	2.59834	5.14965	2.49725	3.41508	10.0438	8.82183	7.39599	8.75388	6.55045	9.78138	8.47767	8.26983	1.73754	2.03851	0.673951	1.48333	5.38999	11.0209	9.30591	8.57227	3.59315	5.35358	10.0875	6.34473	8.00219	2.32672	7.95737	6.09542
itf01g26640.t1	Z23-D1	J432-D1	1.82752	1.62973	0.0467708	3.52996	1.16851	4.19555	2.96467	0.737503	1.10978	0.741577	0.862953	0.041118	0.234568	0.433642	0.236443	0.096625	0	0.070494	0.0557063	1.29394	3.62853	0.172402	1.69829	0.526039	2.3834	5.06838	2.65927	0.178388	0.591978	0.848856	0.539741	0.303132	1.6282	0.048297	0.659877
itf01g31600.t2	Z23-D1	J432-D1	0.66638	5.15811	0.261741	22.7217	21.1166	25.4441	23.0941	13.1879	20.7263	16.5928	16.8356	4.66403	5.49106	5.99522	5.38344	1.51761	1.61958	2.92459	2.0206	28.2192	26.2163	42.8034	32.413	37.878	12.1578	13.0396	21.0251	9.13437	11.6841	6.9978	9.2721	4.9386	2.06552	2.40679	3.13697
itf02g08520.t1	Z23-D1	J432-D1	1.00132	6.19344	0.0898004	17.0482	12.9828	25.5421	18.5244	14.2409	13.5978	24.9509	17.5965	15.5167	9.03712	13.4056	12.6531	8.01474	6.8679	10.617	8.49987	9.79565	33.2323	4.66076	15.8962	9.48772	35.7326	46.6699	30.6301	8.72468	21.934	15.8724	15.5104	2.57562	1.61597	10.4074	4.86634
itf02g23770.t1	Z23-D1	J432-D1	1.60081	4.86432	0.00909678	11.2136	11.7052	10.7178	11.2122	7.21849	6.82784	8.01702	7.35445	15.6054	7.22471	11.389	11.4064	2.77437	2.88163	3.71057	3.12219	3.99565	15.8551	2.07294	7.3079	4.97099	23.7526	29.3202	19.3479	4.70491	8.08862	10.4672	7.75357	1.96494	1.69324	1.23116	1.62978
itf03g06880.t1	Z23-D1	J432-D1	-0.959179	3.72898	0.0693804	12.3814	6.88876	22.3667	13.879	11.01	10.9814	15.9092	12.6335	3.35333	6.42508	13.4328	7.73708	0.345558	0.283243	1.91856	0.849119	22.0348	5.37326	9.78933	12.3991	2.82191	4.76081	9.12249	5.5684	18.4123	2.30279	7.53052	9.41521	3.60399	1.27301	0.446121	1.77437
itf03g10110.t1	Z23-D1	J432-D1	0.375567	6.07234	0.356064	25.4593	27.9929	30.5436	27.9986	24.4866	27.1061	30.1768	27.2565	29.821	23.6745	20.9105	24.802	25.3283	27.0668	26.6243	26.3398	22.2048	38.6891	13.5413	24.8117	14.577	31.7761	44.3116	30.2216	25.9363	20.7488	24.5403	23.7418	21.4347	22.4091	26.0888	23.3109
itf03g16070.t1	Z23-D1	J432-D1	0.69644	5.598	0.0511812	29.1522	28.1645	33.2627	30.1931	36.9236	31.6326	41.2032	36.5865	96.2512	52.176	58.0588	68.8287	88.1864	110.092	141.801	113.36	16.1363	31.415	21.0593	22.8702	29.2659	65.6054	56.3461	50.4058	68.9795	60.3883	61.254	63.5406	145.473	87.0317	103.376	111.96
itf03g24110.t1	Z23-D1	J432-D1	0.769009	6.3799	0.0875341	52.3183	33.2101	52.5048	46.011	77.3966	79.2131	81.2171	79.2756	119.692	76.3758	118.988	105.019	85.0697	86.2361	87.3774	86.2277	21.501	47.387	20.9821	29.9567	46.4494	133.439	167.794	115.894	98.3539	101.947	113.243	104.515	239.738	231.133	247.256	239.375
itf04g08620.t1	Z23-D1	J432-D1	0.438735	0.310038	0.533454	0.345365	0.791078	0.604561	0.580335	0.99428	0.893705	1.04526	0.977748	2.49402	1.5836	1.23834	1.77199	4.12028	3.74641	5.20491	4.3572	0.439673	0.368404	0.525399	0.444492	0.78137	0.979352	1.59829	1.11967	1.37169	1.04464	1.44178	1.28604	2.61205	2.19102	4.21113	3.00473
itf04g09060.t2	Z23-D1	J432-D1	-1.84252	1.2409	0.263681	1.46325	0.934254	3.87306	2.09019	1.02359	1.26564	4.18921	2.15948	1.13322	2.86477	5.42385	3.14061	0	0	2.67738	0.892459	4.66247	0	3.23264	2.6317	0	0.61845	0.99333	0.53726	10.2079	0	2.74472	4.31753	3.89413	0.840695	0	1.57827
itf04g25440.t1	Z23-D1	J432-D1	-0.0156763	4.71372	0.957269	15.5145	13.2512	16.6334	15.1331	18.0277	21.6351	18.3268	19.3299	21.0807	15.7709	18.5766	18.476	18.1533	20.9472	16.158	18.4195	9.3771	15.7094	11.013	12.0331	13.8319	17.5397	16.2658	15.8791	17.8658	16.453	13.2021	15.8403	21.8965	18.0135	21.3529	20.421
itf04g25850.t1	Z23-D1	J432-D1	-0.840373	1.04332	0.61501	1.49136	0.552648	0.879346	0.974453	0.958411	1.24692	1.19604	1.13379	0.39523	0.173792	4.57376	1.71426	1.63035	0	0	0.543451	2.12766	1.12787	0.740763	1.3321	0.314054	1.27631	0	0.530122	2.41304	4.85641	5.02413	4.09786	1.08569	0.489388	2.87073	1.48194
itf04g25850.t2	Z23-D1	J432-D1	0.52043	5.37688	0.0465946	14.209	14.039	13.9737	14.0739	13.8702	13.7338	14.414	14.006	20.2975	22.7846	16.6628	19.915	33.2028	29.595	33.3801	32.0593	14.2949	17.7724	13.8757	15.3144	15.3114	18.2552	16.5486	16.7051	22.8312	24.4963	23.9631	23.7635	27.6201	37.8853	29.1591	31.5548
itf04g25850.t4	Z23-D1	J432-D1	0.53229	-0.239972	0.542923	0.081192	0.03658	0.047652	0.0551413	0.177941	0.514239	0.302136	0.331439	0.862265	1.46114	1.02329	1.11556	1.4896	2.99213	1.03032	1.83735	0.508	0.301331	0.258701	0.356011	0.404268	0.584641	0.183953	0.390954	0.692704	0.967423	0.881094	0.847074	2.44802	3.39032	2.79557	2.87797
itf04g27920.t1	Z23-D1	J432-D1	0.738194	7.4929	0.286972	111.178	92.9674	160.813	121.653	42.3774	83.7988	75.5055	67.2272	105.544	76.9851	76.2786	86.2692	43.1002	56.3369	75.8559	58.431	76.8307	101.043	44.2352	74.0362	19.8417	104.484	166.897	97.0743	81.4706	95.2361	70.6434	82.45	90.8619	58.9541	70.5784	73.4648
itf05g02020.t1	Z23-D1	J432-D1	0.362542	6.26982	0.691538	102.53	48.8377	33.951	61.773	29.3281	9.52281	113.217	50.6892	40.4782	14.0352	8.42269	20.9787	7.62257	9.27058	9.90684	8.93333	297.448	215.691	95.4374	202.859	32.3484	97.2405	40.0088	56.5326	18.5729	50.9321	16.5696	28.6915	11.0373	8.14482	12.8342	10.6721
itf05g04930.t1	Z23-D1	J432-D1	-0.227256	3.4904	0.652493	7.07548	6.87329	9.0097	7.65282	9.92994	11.9767	13.1296	11.6787	7.04394	8.5197	8.96142	8.17502	5.4475	3.11824	5.27901	4.61492	6.2884	8.79036	5.31616	6.79831	3.91985	9.86618	11.7939	8.52663	8.49269	4.25645	8.0013	6.91681	5.59395	4.3624	5.13837	5.03157
itf05g24760.t1	Z23-D1	J432-D1	-0.279797	7.12408	0.550228	47.7159	42.4503	20.6633	36.9432	88.261	71.5294	63.7419	74.5108	80.4825	118.319	89.7559	96.1859	184.458	142.711	144.35	157.173	16.545	43.949	14.2626	24.9188	74.2947	44.7083	28.685	49.2293	80.8766	59.9482	82.5501	74.4583	133.532	200.586	168.499	167.539
itf06g07070.t1	Z23-D1	J432-D1	1.85388	7.45259	0.0228065	30.6391	12.9788	49.5055	31.0411	18.1161	31.0683	34.6106	27.9316	8.95693	12.6038	13.1854	11.582	0.51728	0.651342	0.929353	0.699325	33.3026	83.9694	15.397	44.223	12.1337	93.7861	158.407	88.109	9.22474	25.0179	23.6067	19.2831	0.314447	0.194414	0.529796	0.346219
itf07g00100.t1	Z23-D1	J432-D1	0.783424	6.81187	0.146132	37.8796	33.5518	39.0849	36.8388	31.0559	51.7447	33.3919	38.7308	40.7758	17.1276	15.4917	24.465	2.79513	2.02761	2.25011	2.35762	23.7197	43.5993	27.3413	31.5535	18.6548	64.0566	88.329	57.0135	13.8282	12.6081	20.3007	15.579	5.45352	2.75782	3.25107	3.8208
itf07g00160.t1	Z23-D1	J432-D1	-0.223748	5.33437	0.535412	8.6849	6.59166	8.66185	7.97947	23.5746	16.303	29.0787	22.9854	129.709	86.8458	109.91	108.821	264.653	247.484	295.835	269.324	5.82877	6.80068	2.3962	5.00855	12.6097	20.7904	16.4641	16.6214	73.2344	54.5538	52.7148	60.1676	239.858	192.721	186.925	206.501
itf07g14140.t1	Z23-D1	J432-D1	2.00306	7.41798	0.0156346	86.7979	48.761	129.112	88.2235	16.4118	35.8166	47.1097	33.1127	19.2079	21.3141	26.8113	22.4444	2.44051	3.59015	4.07149	3.36738	61.6974	117.426	43.9397	74.3543	18.6383	120.382	208.776	115.932	20.6618	38.0917	35.1513	31.3016	1.43701	1.31953	2.84279	1.86645
itf07g20390.t1	Z23-D1	J432-D1	0.515416	8.13764	0.113364	133.154	224.557	286.635	214.782	240.167	178.286	203.819	207.424	219.713	481.843	472.062	391.206	355.308	302.771	433.585	363.888	115.642	109.428	273.91	166.327	166.403	250.358	336.325	251.028	243.31	219.868	338.344	267.174	465.874	366.134	273.011	368.34
itf08g00180.t1	Z23-D1	J432-D1	-0.404182	1.35875	0.685194	2.41138	2.24725	2.23612	2.29825	2.13492	2.98762	3.06362	2.72872	2.09547	3.00942	2.1333	2.41273	2.62545	1.81218	1.52764	1.98842	0.387464	0.836262	0.246259	0.489995	0.309162	3.95413	1.06382	1.7757	3.61737	2.74212	1.92125	2.76024	2.10108	1.68806	2.10092	1.96335
itf08g00180.t2	Z23-D1	J432-D1	0.239129	0.810996	0.794477	1.40575	1.03454	0.965543	1.13528	2.45137	1.02002	0.35962	1.277	3.37985	1.35211	1.62758	2.11985	3.11563	2.10306	2.28392	2.50087	0.669568	2.14363	0.768328	1.19384	0.757954	1.58585	1.46461	1.26947	1.99417	1.805	2.11086	1.97001	2.18391	1.98748	3.62234	2.59791
itf08g00190.t1	Z23-D1	J432-D1	0.605222	6.19175	0.086718	51.293	41.4793	40.7077	44.4933	54.1101	39.4389	52.0288	48.526	92.3085	61.8539	64.9283	73.0302	100.617	100.441	102.45	101.169	33.0199	63.2028	30.5639	42.2622	38.667	84.1424	65.0982	62.6359	88.9343	92.222	97.2793	92.8119	150.448	125.566	146.336	140.783
itf09g14800.t1	Z23-D1	J432-D1	2.66177	7.97706	0.00408643	53.0516	22.3582	70.1433	48.5177	13.0702	35.1713	32.4185	26.8867	50.565	14.654	19.1618	28.1269	2.53929	1.74765	3.29408	2.52701	44.8596	127.261	35.1685	69.0965	16.033	168.064	260.179	148.092	10.2744	41.7003	51.8055	34.5934	1.68946	2.55123	1.97736	2.07268
itf09g14820.t1	Z23-D1	J432-D1	2.8118	7.42066	0.0041009	37.0477	16.2887	49.1092	34.1485	9.84419	25.6235	23.4356	19.6344	35.3985	10.9621	14.0045	20.1217	1.90356	1.69787	2.3472	1.98288	30.4583	109.691	21.7857	53.9782	10.3049	136.91	213.253	120.156	8.85764	29.762	39.0552	25.8916	1.67011	2.43617	2.08944	2.06524
itf09g14830.t1	Z23-D1	J432-D1	2.30316	2.66877	0.019711	2.03718	1.02804	2.7911	1.95211	0.457191	1.11989	1.20475	0.927274	2.39687	0.485952	0.648468	1.1771	0.147563	0.142373	0.089636	0.126524	2.29874	3.74643	1.83078	2.62532	0.503938	4.29555	7.2351	4.01153	0.218694	1.02032	1.64737	0.96213	0.097452	0.200909	0.060116	0.119492
itf09g24500.t1	Z23-D1	J432-D1	-0.953754	2.30466	0.0644844	3.06545	1.25146	2.81635	2.37775	2.51365	2.99053	2.36648	2.62355	0.652081	1.84168	3.08531	1.85969	0.221569	0.397981	1.28791	0.635819	1.28577	1.68361	0.680489	1.21662	1.01345	0.957604	1.39516	1.12207	3.7806	1.60412	3.11472	2.83315	2.2231	1.19191	0.559337	1.32478
itf09g24510.t1	Z23-D1	J432-D1	-0.924983	1.34046	0.729981	2.78049	2.10627	3.06125	2.64934	2.31433	4.17956	2.0053	2.83307	0.09848	0.270971	0.447585	0.272345	0	0.036307	0	0.0121023	1.32917	0.07879	1.32127	0.909744	3.27595	0	0	1.09198	0.1674	0	0.142817	0.103406	0.179434	0.14205	0	0.107161
itf09g24520.t1	Z23-D1	J432-D1	-1.3626	0.756581	0.592553	5.90687	3.75057	3.54332	4.40025	4.52605	6.17779	4.39261	5.03215	0	1.26042	1.41359	0.891335	0	0	0	0	1.46134	0	0.732268	0.731203	4.3254	0	0	1.4418	0	0	0	0	0	0	0	0
itf09g26690.t1	Z23-D1	J432-D1	0.932747	4.29447	0.0729084	20.2318	16.8574	17.5378	18.209	13.5767	6.55393	18.7798	12.9701	22.9879	23.4587	19.86	22.1022	12.1522	10.1585	13.8885	12.0664	21.3377	14.8586	11.1201	15.7721	20.8056	25.1546	16.2296	20.7299	22.197	39.1327	32.2005	31.1768	15.2315	10.6053	15.593	13.8099
itf10g15430.t1	Z23-D1	J432-D1	-0.162656	4.62369	0.684178	7.34744	8.96273	8.66071	8.32363	13.2838	11.3066	12.221	12.2705	22.4978	18.9075	18.6231	20.0095	22.0044	27.7596	21.5608	23.7749	5.55048	7.69757	5.28634	6.17813	5.0714	13.0527	9.81709	9.31374	18.5182	12.2585	12.6606	14.4791	22.6088	19.5449	18.9311	20.3616
itf10g15430.t2	Z23-D1	J432-D1	-0.558216	3.05702	0.305762	5.21539	4.24121	3.60222	4.35294	4.16931	4.67575	4.56568	4.47025	2.76073	0.395382	2.95147	2.03586	2.8008	2.01879	0.500684	1.77343	2.95751	3.46032	3.13261	3.18348	2.33629	1.35671	3.8777	2.52357	4.89873	3.90711	0.347991	3.05128	0.384537	2.88845	3.56708	2.28002
itf10g25570.t1	Z23-D1	J432-D1	0.21933	7.89849	0.507	225.419	220.184	184.243	209.949	265.193	195.295	271.774	244.088	272.847	276.489	306.015	285.117	374.41	364.223	346.635	361.756	131.881	211.734	92.3448	145.32	176.164	320.2	222.12	239.495	325.304	295.37	328.059	316.245	312.37	328.694	364.861	335.308
itf12g02300.t1	Z23-D1	J432-D1	0.49249	11.1955	0.157957	1170.93	1177.12	1082.73	1143.59	994.732	609.612	1133.58	912.643	1603.12	2135.28	1799.12	1845.84	923.465	828.237	1092.85	948.185	1274.18	1110.87	685.104	1023.38	899.51	1245.2	1098.09	1080.93	2073.81	2277.72	2029.36	2126.97	1007.24	1340.29	1024.44	1123.99
itf12g03120.t1	Z23-D1	J432-D1	-2.50937	0.767945	0.0344838	0.809652	1.20064	2.19597	1.40209	0.576456	0.982257	3.57355	1.71075	1.23045	1.33031	2.50006	1.68694	0	0	0.64117	0.213723	5.227	0	4.20987	3.14562	0.040601	0.359308	0.382187	0.260699	4.94447	0	1.71218	2.21888	1.06801	0.125238	0.041615	0.411623
itf12g07330.t1	Z23-D1	J432-D1	0.0674942	5.3505	0.835593	16.8373	17.3506	15.3318	16.5066	19.234	17.7322	22.1264	19.6975	19.7496	20.2191	20.8822	20.2836	20.1511	20.5616	20.1211	20.2779	14.7572	15.6687	10.6406	13.6888	19.6059	16.9805	14.2854	16.9572	18.583	23.3721	17.1802	19.7118	18.6079	23.0869	25.1746	22.2898
itf12g23980.t1	Z23-D1	J432-D1	-0.118822	1.9616	0.887273	3.16236	3.85689	3.95093	3.65673	2.83375	2.82516	3.96374	3.20755	1.1285	1.46131	2.26631	1.61871	0.065564	0.094165	0.1545	0.104743	5.38568	1.79726	5.64982	4.27759	3.76969	0.700669	2.67653	2.3823	1.04614	0.34416	1.67205	1.02078	0.191369	0.343191	0.108035	0.214198
itf13g04110.t1	Z23-D1	J432-D1	-0.638699	1.85202	0.518839	2.46348	1.02107	4.3575	2.61402	0.823238	1.60448	5.94401	2.79057	2.52087	3.63145	6.3051	4.15247	0.183884	0.155183	2.13939	0.826151	6.46112	0.076828	5.86387	4.13394	0.536997	1.96202	2.19655	1.56519	16.6145	0	5.5243	7.3796	5.86821	2.31755	0.286006	2.82392
itf13g10130.t1	Z23-D1	J432-D1	0.368224	2.57239	0.538305	3.23453	2.12115	2.84978	2.73516	2.95596	1.9825	3.57705	2.8385	1.99966	2.33462	1.73962	2.02463	1.76209	2.38223	1.54542	1.89658	3.86049	2.70691	2.05992	2.87577	4.09004	2.43456	2.44197	2.98886	2.0022	2.74036	1.58275	2.10843	0.835716	0.920793	2.3743	1.37694
itf13g12270.t2	Z23-D1	J432-D1	0.607162	5.72904	0.0782128	19.7964	15.1494	23.5887	19.5115	20.0415	22.4624	27.1581	23.2207	38.6648	38.9198	37.739	38.4412	35.8002	36.9741	36.3131	36.3624	25.1012	30.8476	39.8656	31.9381	18.0032	33.6497	38.429	30.0273	41.4416	30.4003	36.6301	36.1573	60.3067	66.528	60.2664	62.367
itf13g15560.t1	Z23-D1	J432-D1	-0.24443	3.99864	0.669595	9.87173	5.32836	14.047	9.74902	10.012	12.3628	10.1361	10.837	3.1292	3.08924	6.99907	4.40584	1.93806	3.72405	5.78733	3.81648	3.84484	9.62369	2.24804	5.23886	4.94924	3.82754	14.4377	7.73815	3.29001	3.39579	3.50142	3.39574	5.51116	1.43187	1.87351	2.93884
itf13g19030.t1	Z23-D1	J432-D1	1.12433	7.22941	0.00651664	110.413	128.59	147.753	128.919	112.886	103.565	85.3093	100.587	90.508	133.499	148.703	124.237	188.443	178.632	116.743	161.273	56.8033	94.7142	105.875	85.7974	85.8264	219.389	255.766	186.994	74.9003	81.3235	104.983	87.0689	208.228	228.132	201.586	212.649
itf13g19030.t2	Z23-D1	J432-D1	1.33253	5.11547	0.00976	21.9246	15.691	21.0947	19.5701	22.2263	14.9958	23.5624	20.2615	55.6182	29.6457	36.4569	40.5736	75.5221	70.7718	69.0221	71.772	17.1938	27.9168	10.8814	18.664	16.5784	57.1633	58.4824	44.0747	49.6867	41.3543	43.8012	44.9474	132.67	107.117	117.922	119.236
itf14g13760.t1	Z23-D1	J432-D1	0.934023	3.73567	0.0392925	4.27516	1.9833	2.41685	2.89177	4.41742	3.8438	6.35466	4.87196	8.24381	8.90723	6.9049	8.01865	10.7786	10.9292	10.8509	10.8529	2.58608	4.03899	1.07989	2.56832	6.98855	10.2817	6.09509	7.78845	14.4116	11.5445	10.6589	12.205	13.0477	20.7725	22.1238	18.648
itf14g13760.t2	Z23-D1	J432-D1	1.01079	1.74444	0.301548	0.162266	0.853892	1.17683	0.730997	3.00895	0.92872	0.26585	1.40118	0.29476	1.42508	2.36337	1.36107	3.77318	0.340712	3.84517	2.65302	0.088917	0.401193	0.087037	0.192382	1.49754	2.57135	3.1092	2.3927	2.10433	1.89223	4.12928	2.70862	1.39813	2.89405	2.53116	2.27444
itf15g00190.t1	Z23-D1	J432-D1	1.84523	7.16646	0.0588642	45.5089	33.1609	92.5038	57.0579	14.8667	11.6402	44.4064	23.6378	11.531	12.9279	15.3926	13.2838	2.17866	5.33258	9.01508	5.50877	50.331	93.4788	26.0045	56.6048	8.03902	91.3052	127.131	75.4916	18.9302	56.0178	41.0317	38.6599	6.086	10.616	9.28499	8.66234
itf15g10130.t1	Z23-D1	J432-D1	-0.111098	3.69017	0.7602	4.56018	2.17593	4.25139	3.6625	6.61883	7.07904	6.37896	6.69228	18.2678	5.48191	7.11472	10.2881	61.8528	52.7124	49.9535	54.8396	2.14364	3.26477	2.84463	2.75101	4.11177	5.19912	6.2341	5.18166	6.58235	5.34356	6.63223	6.18605	58.6222	56.9715	42.8246	52.8061
itf15g19440.t1	Z23-D1	J432-D1	0.243057	2.43596	0.678075	2.84043	1.4815	1.20917	1.8437	3.19761	2.52891	3.90745	3.21132	7.27688	7.19591	6.95286	7.14188	17.4287	16.5879	14.6668	16.2278	3.61216	3.30635	1.66004	2.85952	3.19913	4.23961	2.02975	3.15616	10.132	9.21354	7.63276	8.99278	10.3763	14.2105	15.3966	13.3278

## Sheet: Table S9
Table S9: Details of DAMs related to antioxidant systems;
compound name	KEGG_ID	FORMULA	CLASS_EN	J432-CK-1	J432-CK-2	J432-CK-3	Mean J_CK	J432-D3-1	J432-D3-2	J432-D3-3	Mean J_D3	Z23-CK-1	Z23-CK-2	Z23-CK-3	Mean Z_CK	Z23-D3-1	Z23-D3-2	Z23-D3-3	Mean Z_D3
Kaempferol-3-O-rutinoside	C21833	C27H30O15	Flavonoids	5.84263e-07	7.73388e-06	1.73378e-05	8.55197e-06	2.5029e-05	4.2887e-05	8.31661e-05	5.03607e-05	0.000358629	0.000429156	0.000401884	0.000396556	0.000355111	0.000406993	2.51728e-06	0.000254874
L-Phenylalanine;D-(+)-Phenylalanine;DL-Phenylalanine	C00079;C02265;C02057	C9H11NO2	Amino acid and derivatives;Phenols;amino acids	0.391313	0.000294683	0.37982	0.257142	0.0299699	0.0245028	0.000124016	0.0181989	0.359503	0.415102	0.486216	0.420274	0.0177	0.0166383	4.77197e-05	0.011462
Naringenin chalcone	C06561	C15H12O5	Flavonoids	2.86838e-05	4.51129e-05	2.91335e-05	3.43101e-05	1.19184e-05	1.13805e-05	2.17029e-05	1.50006e-05	4.77227e-05	4.00827e-05	3.47839e-05	4.08631e-05	3.61743e-05	3.41893e-05	1.27929e-05	2.77188e-05
Ononin;Formononetin 7-O-glucoside (Ononin)	C10509	C22H22O9	Flavonoids	1.04458e-05	1.05521e-05	2.61587e-05	1.57189e-05	7.29565e-05	1.59238e-05	5.24359e-05	4.71054e-05	2.32118e-05	2.91227e-05	2.48363e-05	2.57236e-05	4.13068e-05	5.31341e-05	5.43467e-05	4.95959e-05
Rhoifolin	C12627	C27H30O14	Flavonoids	1.15495e-05	2.82484e-05	1.50813e-05	1.82931e-05	8.10295e-05	6.66497e-05	3.69787e-05	6.15526e-05	8.38944e-05	7.57543e-05	3.78213e-05	6.58234e-05	1.39935e-05	7.49832e-05	2.47184e-06	3.04829e-05
Rutin	C05625	C27H30O16	Flavonoids	5.57034e-05	1.3611e-05	3.46508e-05	3.4655e-05	4.42538e-05	5.6769e-07	6.34149e-07	1.51519e-05	0.000425768	0.000744868	0.000274585	0.00048174	0.000649482	0.000629217	0.000681946	0.000653548
Vitexin 2''-glucoside	C04024	C27H30O15	Flavonoids	1.17395e-05	1.45219e-05	7.18729e-06	1.11496e-05	9.54622e-05	8.81175e-05	2.59398e-05	6.98398e-05	2.35608e-05	1.33328e-05	3.85704e-05	2.51547e-05	0.000132451	0.00018052	0.000136385	0.000149785
Xanthohumol	C16417	C21H22O5	Flavanone	9.73694e-06	8.29476e-06	1.04447e-05	9.49213e-06	1.23335e-05	1.09448e-05	1.61708e-05	1.31497e-05	1.12778e-05	7.88015e-06	1.00846e-05	9.74751e-06	1.71386e-05	1.84879e-05	1.91058e-05	1.82441e-05

## Sheet: Table S10
Table S10: Primer sequences used for qRT-PCR analysis in this article.
GeneID	Description	Forward primer	Reverse primert
itf04g30040.t2	myb domain protein	ATTGCGGTAATAACCAACAGAGAA	CCGTCGTCATCCATAATGTCTC
itf13g22080.t1	basic leucine-zipper	AATCCCCAAAACGCCCTTC	GCTGTTCCTCGGATTCATCG
itf04g20580.t3	ethylene-responsive element binding protein	GCTCTGGTCCTTCAACTCCTCA	CCTCGCCCTCTTCTTCTCACT
itf04g21760.t1	basic helix-loop-helix (bHLH) DNA-binding superfamily protein	CTCCGCCCAGCTACGACTA	GCCCACTTTGTTCTCCTTTCA
itf01g29580.t1	F-box/RNI-like superfamily protein	ATGAAGAAGAGCAGATACGAGGAG	CCGCTTATGATGAGGGAATG
itf01g04690.t1	Ribosomal protein L14p/L23e family protein	TGACGACAACGCTGTGGTG	CAATGTGCTCTGCGAGACTGA
	Actin	AGCAGCATGAAGATTAAGGTTGTAGCAC	TGGAAAATTAGAAGCACTTCCTGTGAAC

[truncated: 1 more sheets: Table S11]
